# Supplementary material for: (1S*,3S*,8S*,10S*)-10-Fluoro-15-oxa­tetra­cyclo­[6.6.1.01,10.03,8]penta­deca-5,12-dien-3-ol
Source: Acta Crystallogr Sect E Struct Rep Online. 2011 Jul 9;67(Pt 8):o1985. doi: 10.1107/S1600536811026857 (PMC3213441; doi:10.1107/S1600536811026857)
Supplement: Supplementary file 1 [file e-67-o1985-sup1.cif]

##############################################################################
#                                                                            #
# This CIF contains the data in a paper accepted for publication in          #
# Acta Crystallographica Section E. It conforms to the requirements of       #
# Notes for Authors for Acta Crystallographica Section E, and has been       #
# peer reviewed under the auspices of the IUCr Commission on Journals.       #
#                                                                            #
# Full details of the Crystallographic Information File format               #
# are given in the paper "The Crystallographic Information File (CIF):       #
# a New Standard Archive File for Crystallography" by S. R. Hall, F. H.      #
# Allen and I. D. Brown [Acta Cryst. (1991), A47, 655-685].                  #
#                                                                            #
# The current version of the core CIF dictionary is obtainable from          #
# ftp://ftp.iucr.org/pub/cif_core.dic.                                       #
#                                                                            #
# Software is freely available for graphical display of the structure(s)     #
# in this CIF. For information consult the CIF software page                 #
# http://www.iucr.org/resources/cif/software.                                #
#                                                                            #
# This file may be used for bona fide research purposes within the           #
# scientific community so long as proper attribution is given to the journal # 
# article from which it was obtained.                                        #
#                                                                            #
##############################################################################
data_global
_audit_creation_method     'PLATON <TABLE ACC> option'
_journal_date_recd_electronic     2011-06-23
_journal_date_accepted     2011-07-05
_journal_name_full     'Acta Crystallographica, Section E'
_journal_year     2011
_journal_volume     67
_journal_issue      8
_journal_page_first     o1985
_journal_page_last     o1985
_journal_paper_category     QO
_journal_coeditor_code     IS2740
_publ_contact_author_name     'Goverdhan Mehta'
_publ_contact_author_address
;
Department of Organic Chemistry
Indian Institute of Science
Bangalore 560 012, Karnataka
India
;
_publ_contact_author_email     gmsc@uohyd.ernet.in
_publ_contact_author_fax     +91-40-23012460
_publ_contact_author_phone     +91-40-23010785
_publ_section_title
;\
(1<i>S</i>*,3<i>S</i>*,8<i>S</i>*,10<i>S</i>*)-10-Fluoro-15-\
oxatetracyclo[6.6.1.0^1,10^.0^3,8^]pentadeca-5,12-dien-3-ol
;
loop_
    _publ_author_name
    _publ_author_address
    'Goverdhan Mehta'
;
Department of Organic Chemistry
Indian Institute of Science
Bangalore 560 012, Karnataka
India
;
    'Saikat Sen'
;
Department of Organic Chemistry
Indian Institute of Science
Bangalore 560 012, Karnataka
India
;
data_I
_chemical_name_systematic
;\
(1<i>S</i>*,3<i>S</i>*,8<i>S</i>*,10<i>S</i>*)-10-Fluoro-15-
oxatetracyclo[6.6.1.0^1,10^.0^3,8^]pentadeca-5,12-dien-3-ol
;
_chemical_name_common     ?
_chemical_formula_moiety     'C14 H17 F O2'
_chemical_formula_sum     'C14 H17 F O2'
_chemical_formula_structural     'C14 H17 F O2'
_chemical_formula_iupac     'C14 H17 F O2'
_chemical_formula_weight     236.28
_chemical_melting_point     ?
_symmetry_cell_setting     monoclinic
_symmetry_space_group_name_H-M     'P 21/c'
_symmetry_space_group_name_Hall     '-P 2ybc'
loop_
    _symmetry_equiv_pos_site_id
    _symmetry_equiv_pos_as_xyz
    1 x,y,z
    2 -x,1/2+y,1/2-z
    3 -x,-y,-z
    4 x,1/2-y,1/2+z
_cell_length_a     8.1603(6)
_cell_length_b     10.9148(8)
_cell_length_c     13.5558(10)
_cell_angle_alpha     90
_cell_angle_beta     96.285(3)
_cell_angle_gamma     90
_cell_volume     1200.13(15)
_cell_formula_units_Z     4
_cell_measurement_reflns_used     4978
_cell_measurement_theta_min     2.40
_cell_measurement_theta_max     26.40
_cell_measurement_temperature     291(2)
_cell_special_details
;
;
_exptl_crystal_description     'block'
_exptl_crystal_colour     'colorless'
_exptl_crystal_size_max     0.26
_exptl_crystal_size_mid     0.22
_exptl_crystal_size_min     0.12
_exptl_crystal_size_rad     ?
_exptl_crystal_density_diffrn     1.308
_exptl_crystal_density_meas     ?
_exptl_crystal_density_method     'Not Measured'
_exptl_crystal_F_000     504
_exptl_absorpt_coefficient_mu     0.096
_exptl_absorpt_correction_type     multi-scan
_exptl_absorpt_process_details     '(SADABS; Sheldrick, 2003)'
_exptl_absorpt_correction_T_min     0.9755
_exptl_absorpt_correction_T_max     0.9886
_exptl_special_details
;
;
_diffrn_ambient_temperature     291(2)
_diffrn_radiation_type     'MoKa'
_diffrn_radiation_wavelength     0.71073
_diffrn_radiation_source     'fine-focus sealed tube'
_diffrn_radiation_monochromator     'graphite'
_diffrn_measurement_device_type     'Bruker SMART APEX CCD area-detector'
_diffrn_measurement_method     '\f and \w'
_diffrn_detector_area_resol_mean     ?
_diffrn_reflns_number     10752
_diffrn_reflns_av_R_equivalents     0.0197
_diffrn_reflns_av_sigmaI/netI     0.0153
_diffrn_reflns_theta_min     2.40
_diffrn_reflns_theta_max     26.42
_diffrn_reflns_theta_full     26.42
_diffrn_measured_fraction_theta_max     0.998
_diffrn_measured_fraction_theta_full     0.998
_diffrn_reflns_limit_h_min     -10
_diffrn_reflns_limit_h_max     10
_diffrn_reflns_limit_k_min     -13
_diffrn_reflns_limit_k_max     12
_diffrn_reflns_limit_l_min     -16
_diffrn_reflns_limit_l_max     16
_diffrn_reflns_reduction_process
;
;
_refine_special_details
;
Refinement of <i>F</i>^2^ against ALL reflections. The weighted <i>R</i>-factor
<i>wR</i> and goodness of fit <i>S</i> are based on <i>F</i>^2^, conventional
<i>R</i>-factors <i>R</i> are based on <i>F</i>, with <i>F</i> set to zero for
negative <i>F</i>^2^. The threshold expression of <i>F</i>^2^ >
\s(<i>F</i>^2^) is used only for calculating <i>R</i>-factors(gt) <i>etc</i>.
and is not relevant to the choice of reflections for refinement.
<i>R</i>-factors based on <i>F</i>^2^ are statistically about twice as large
as those based on <i>F</i>, and <i>R</i>- factors based on ALL data will be
even larger.
;
_reflns_number_total     2454
_reflns_number_gt     2038
_reflns_threshold_expression     I>2\s(I)
_refine_ls_structure_factor_coef     Fsqd
_refine_ls_matrix_type     full
_refine_ls_R_factor_all     0.0486
_refine_ls_R_factor_gt     0.0406
_refine_ls_wR_factor_gt     0.1058
_refine_ls_wR_factor_ref     0.1128
_refine_ls_goodness_of_fit_ref     1.034
_refine_ls_restrained_S_all     1.034
_refine_ls_number_reflns     2454
_refine_ls_number_parameters     155
_refine_ls_number_restraints     0
_refine_ls_hydrogen_treatment     constr
_refine_ls_weighting_scheme     calc
_refine_ls_weighting_details
         'calc w=1/[\s^2^(Fo^2^)+(0.0537P)^2^+0.3336P] where P=(Fo^2^+2Fc^2^)/3'
_atom_sites_solution_hydrogens     geom
_atom_sites_solution_primary     direct
_atom_sites_solution_secondary     difmap
_refine_ls_shift/su_max     0.000
_refine_ls_shift/su_mean     0.000
_refine_diff_density_max     0.194
_refine_diff_density_min     -0.208
_refine_ls_extinction_method     none
_refine_ls_extinction_coef     ?
loop_
    _atom_type_symbol
    _atom_type_description
    _atom_type_scat_dispersion_real
    _atom_type_scat_dispersion_imag
    _atom_type_scat_source
    O O 0.0106 0.0060 'International Tables Vol C Tables 4.2.6.8 and 6.1.1.4'
    F F 0.0171 0.0103 'International Tables Vol C Tables 4.2.6.8 and 6.1.1.4'
    H H 0.0000 0.0000 'International Tables Vol C Tables 4.2.6.8 and 6.1.1.4'
    C C 0.0033 0.0016 'International Tables Vol C Tables 4.2.6.8 and 6.1.1.4'
_computing_data_collection     'SMART (Bruker, 1998)'
_computing_cell_refinement     'SAINT (Bruker, 1998)'
_computing_data_reduction     'SAINT (Bruker, 1998)'
_computing_structure_solution     'SIR92 (Altomare <i>et al.</i>, 1994)'
_computing_structure_refinement     'SHELXL97 (Sheldrick, 2008)'
_computing_molecular_graphics
 'ORTEP-3 for Windows (Farrugia, 1997) and CAMERON (Watkin <i>et al.</i>, 1993)'
_computing_publication_material     'PLATON (Spek, 2009)'
loop_
    _atom_site_type_symbol
    _atom_site_label
    _atom_site_fract_x
    _atom_site_fract_y
    _atom_site_fract_z
    _atom_site_U_iso_or_equiv
    _atom_site_adp_type
    _atom_site_calc_flag
    _atom_site_refinement_flags
    _atom_site_occupancy
    _atom_site_symmetry_multiplicity
    _atom_site_disorder_assembly
    _atom_site_disorder_group
    F F1 0.50293(10) -0.03822(8) 0.17755(7) 0.0539(3) Uani d . 1 1 . .
    O O1 0.92031(13) -0.15772(9) 0.33199(8) 0.0491(3) Uani d . 1 1 . .
    O O2 0.86964(11) 0.13521(8) 0.21690(6) 0.0368(2) Uani d . 1 1 . .
    C C1 0.61016(16) 0.05894(12) 0.20951(11) 0.0395(3) Uani d . 1 1 . .
    C C10 1.2213(2) 0.0155(2) 0.34728(15) 0.0648(5) Uani d . 1 1 . .
    C C11 1.1499(2) 0.08929(18) 0.40684(13) 0.0614(5) Uani d . 1 1 . .
    C C12 0.96990(19) 0.11773(14) 0.39499(11) 0.0466(4) Uani d . 1 1 . .
    C C13 0.87362(16) 0.05869(11) 0.30592(9) 0.0340(3) Uani d . 1 1 . .
    C C14 0.68963(16) 0.03854(13) 0.31557(10) 0.0392(3) Uani d . 1 1 . .
    C C2 0.5123(2) 0.17729(15) 0.19553(13) 0.0553(4) Uani d . 1 1 . .
    C C3 0.4910(3) 0.21989(19) 0.09124(16) 0.0818(7) Uani d . 1 1 . .
    C C4 0.5907(3) 0.18950(17) 0.02523(15) 0.0786(7) Uani d . 1 1 . .
    C C5 0.7339(2) 0.10512(18) 0.04581(11) 0.0610(5) Uani d . 1 1 . .
    C C6 0.76146(17) 0.05679(12) 0.15111(10) 0.0392(3) Uani d . 1 1 . .
    C C7 0.84679(18) -0.06886(13) 0.16311(11) 0.0442(3) Uani d . 1 1 . .
    C C8 0.94747(17) -0.05946(12) 0.26624(11) 0.0388(3) Uani d . 1 1 . .
    C C9 1.13154(18) -0.04261(15) 0.25771(13) 0.0531(4) Uani d . 1 1 . .
    H H1 0.9770 -0.2167 0.3197 0.074 Uiso calc R 1 1 . .
    H H2A 0.4045 0.1650 0.2178 0.066 Uiso calc R 1 1 . .
    H H2B 0.5683 0.2405 0.2367 0.066 Uiso calc R 1 1 . .
    H H3 0.4022 0.2709 0.0713 0.098 Uiso calc R 1 1 . .
    H H4 0.5705 0.2227 -0.0381 0.094 Uiso calc R 1 1 . .
    H H5A 0.8327 0.1478 0.0313 0.073 Uiso calc R 1 1 . .
    H H5B 0.7184 0.0360 0.0008 0.073 Uiso calc R 1 1 . .
    H H7A 0.9182 -0.0825 0.1115 0.053 Uiso calc R 1 1 . .
    H H7B 0.7666 -0.1346 0.1614 0.053 Uiso calc R 1 1 . .
    H H9A 1.1803 -0.1220 0.2473 0.064 Uiso calc R 1 1 . .
    H H9B 1.1448 0.0078 0.2002 0.064 Uiso calc R 1 1 . .
    H H10 1.3331 -0.0010 0.3620 0.078 Uiso calc R 1 1 . .
    H H11 1.2156 0.1257 0.4592 0.074 Uiso calc R 1 1 . .
    H H12A 0.9561 0.2058 0.3898 0.056 Uiso calc R 1 1 . .
    H H12B 0.9234 0.0913 0.4543 0.056 Uiso calc R 1 1 . .
    H H14A 0.6692 -0.0438 0.3382 0.047 Uiso calc R 1 1 . .
    H H14B 0.6492 0.0971 0.3610 0.047 Uiso calc R 1 1 . .
loop_
    _atom_site_aniso_label
    _atom_site_aniso_U_11
    _atom_site_aniso_U_22
    _atom_site_aniso_U_33
    _atom_site_aniso_U_12
    _atom_site_aniso_U_13
    _atom_site_aniso_U_23
    F1 0.0442(5) 0.0448(5) 0.0715(6) -0.0124(4) 0.0006(4) -0.0057(4)
    O1 0.0522(6) 0.0300(5) 0.0669(7) 0.0054(4) 0.0147(5) 0.0108(5)
    O2 0.0422(5) 0.0291(5) 0.0387(5) -0.0068(4) 0.0022(4) 0.0038(4)
    C1 0.0360(7) 0.0309(7) 0.0508(8) -0.0029(5) 0.0007(6) -0.0021(6)
    C2 0.0473(8) 0.0422(9) 0.0736(11) 0.0093(7) -0.0056(7) -0.0028(8)
    C3 0.1079(17) 0.0514(11) 0.0764(13) 0.0268(11) -0.0331(12) -0.0016(10)
    C4 0.1288(19) 0.0463(10) 0.0522(10) -0.0003(11) -0.0282(11) 0.0103(8)
    C5 0.0777(12) 0.0640(11) 0.0400(8) -0.0165(9) 0.0000(8) 0.0061(8)
    C6 0.0445(7) 0.0343(7) 0.0382(7) -0.0062(6) 0.0023(6) -0.0016(5)
    C7 0.0470(8) 0.0374(7) 0.0498(8) -0.0010(6) 0.0127(6) -0.0089(6)
    C8 0.0374(7) 0.0297(7) 0.0503(8) 0.0017(5) 0.0096(6) 0.0032(6)
    C9 0.0374(8) 0.0498(9) 0.0742(11) 0.0044(7) 0.0153(7) 0.0081(8)
    C10 0.0351(8) 0.0794(13) 0.0784(12) -0.0069(8) -0.0007(8) 0.0220(11)
    C11 0.0535(9) 0.0697(12) 0.0568(10) -0.0230(9) -0.0128(8) 0.0114(9)
    C12 0.0585(9) 0.0369(7) 0.0423(8) -0.0066(7) -0.0036(6) 0.0018(6)
    C13 0.0378(7) 0.0270(6) 0.0371(7) -0.0016(5) 0.0040(5) 0.0036(5)
    C14 0.0395(7) 0.0354(7) 0.0442(7) 0.0028(6) 0.0112(6) -0.0001(6)
_geom_special_details
;
All e.s.d.'s (except the e.s.d. in the dihedral angle between two l.s. planes)
are estimated using the full covariance matrix. The cell e.s.d.'s are taken
into account individually in the estimation of e.s.d.'s in distances, angles
and torsion angles; correlations between e.s.d.'s in cell parameters are only
used when they are defined by crystal symmetry. An approximate (isotropic)
treatment of cell e.s.d.'s is used for estimating e.s.d.'s involving l.s.
planes.
;
loop_
    _geom_bond_atom_site_label_1
    _geom_bond_atom_site_label_2
    _geom_bond_site_symmetry_2
    _geom_bond_distance
    _geom_bond_publ_flag
    F1 C1 . 1.4126(15) ?
    O1 C8 . 1.4272(16) ?
    O1 H1 . 0.8200 ?
    O2 C13 . 1.4650(15) ?
    O2 C6 . 1.4611(16) ?
    C1 C14 . 1.527(2) ?
    C1 C2 . 1.520(2) ?
    C2 C3 . 1.480(3) ?
    C2 H2A . 0.9700 ?
    C2 H2B . 0.9700 ?
    C3 H3 . 0.9300 ?
    C4 C3 . 1.316(3) ?
    C4 H4 . 0.9300 ?
    C5 C4 . 1.490(3) ?
    C5 H5A . 0.9700 ?
    C5 H5B . 0.9700 ?
    C6 C1 . 1.538(2) ?
    C6 C5 . 1.515(2) ?
    C6 C7 . 1.5387(19) ?
    C7 H7A . 0.9700 ?
    C7 H7B . 0.9700 ?
    C8 C7 . 1.545(2) ?
    C8 C9 . 1.530(2) ?
    C9 C10 . 1.490(3) ?
    C9 H9A . 0.9700 ?
    C9 H9B . 0.9700 ?
    C10 H10 . 0.9300 ?
    C11 C10 . 1.320(3) ?
    C11 H11 . 0.9300 ?
    C12 C11 . 1.493(2) ?
    C12 H12A . 0.9700 ?
    C12 H12B . 0.9700 ?
    C13 C12 . 1.5109(19) ?
    C13 C14 . 1.5371(18) ?
    C13 C8 . 1.5448(18) ?
    C14 H14A . 0.9700 ?
    C14 H14B . 0.9700 ?
loop_
    _geom_angle_atom_site_label_1
    _geom_angle_atom_site_label_2
    _geom_angle_atom_site_label_3
    _geom_angle_site_symmetry_1
    _geom_angle_site_symmetry_3
    _geom_angle
    _geom_angle_publ_flag
    F1 C1 C14 . . 111.36(11) ?
    F1 C1 C2 . . 107.49(11) ?
    F1 C1 C6 . . 109.63(11) ?
    O1 C8 C13 . . 108.46(11) ?
    O1 C8 C7 . . 114.30(11) ?
    O1 C8 C9 . . 111.00(12) ?
    O2 C13 C12 . . 112.20(10) ?
    O2 C13 C14 . . 102.58(10) ?
    O2 C13 C8 . . 99.41(10) ?
    O2 C6 C1 . . 98.18(10) ?
    O2 C6 C5 . . 112.86(12) ?
    O2 C6 C7 . . 102.79(11) ?
    C1 C14 C13 . . 102.54(10) ?
    C1 C14 H14A . . 111.3 ?
    C1 C14 H14B . . 111.3 ?
    C1 C2 H2A . . 109.0 ?
    C1 C2 H2B . . 109.0 ?
    C1 C6 C7 . . 109.80(11) ?
    C2 C1 C14 . . 113.86(12) ?
    C2 C1 C6 . . 112.91(12) ?
    C2 C3 H3 . . 118.2 ?
    C3 C2 C1 . . 113.04(15) ?
    C3 C2 H2A . . 109.0 ?
    C3 C2 H2B . . 109.0 ?
    C3 C4 C5 . . 124.00(17) ?
    C3 C4 H4 . . 118.0 ?
    C4 C3 C2 . . 123.59(18) ?
    C4 C3 H3 . . 118.2 ?
    C4 C5 C6 . . 115.07(16) ?
    C4 C5 H5A . . 108.5 ?
    C4 C5 H5B . . 108.5 ?
    C5 C4 H4 . . 118.0 ?
    C5 C6 C1 . . 115.79(13) ?
    C5 C6 C7 . . 115.37(13) ?
    C6 C5 H5A . . 108.5 ?
    C6 C5 H5B . . 108.5 ?
    C6 C7 C8 . . 103.06(11) ?
    C6 C7 H7A . . 111.2 ?
    C6 C7 H7B . . 111.2 ?
    C6 O2 C13 . . 97.25(9) ?
    C8 C7 H7A . . 111.2 ?
    C8 C7 H7B . . 111.2 ?
    C8 C9 H9A . . 109.0 ?
    C8 C9 H9B . . 109.0 ?
    C8 O1 H1 . . 109.5 ?
    C9 C10 H10 . . 118.4 ?
    C9 C8 C13 . . 110.46(12) ?
    C9 C8 C7 . . 111.63(12) ?
    C10 C11 C12 . . 123.78(15) ?
    C10 C11 H11 . . 118.1 ?
    C10 C9 C8 . . 112.88(14) ?
    C10 C9 H9A . . 109.0 ?
    C10 C9 H9B . . 109.0 ?
    C11 C10 C9 . . 123.21(15) ?
    C11 C10 H10 . . 118.4 ?
    C11 C12 C13 . . 114.63(14) ?
    C11 C12 H12A . . 108.6 ?
    C11 C12 H12B . . 108.6 ?
    C12 C11 H11 . . 118.1 ?
    C12 C13 C14 . . 114.86(12) ?
    C12 C13 C8 . . 116.47(12) ?
    C13 C12 H12A . . 108.6 ?
    C13 C12 H12B . . 108.6 ?
    C13 C14 H14A . . 111.3 ?
    C13 C14 H14B . . 111.3 ?
    C13 C8 C7 . . 100.45(10) ?
    C14 C1 C6 . . 101.55(10) ?
    C14 C13 C8 . . 109.40(10) ?
    H12A C12 H12B . . 107.6 ?
    H14A C14 H14B . . 109.2 ?
    H2A C2 H2B . . 107.8 ?
    H5A C5 H5B . . 107.5 ?
    H7A C7 H7B . . 109.1 ?
    H9A C9 H9B . . 107.8 ?
loop_
    _geom_torsion_atom_site_label_1
    _geom_torsion_atom_site_label_2
    _geom_torsion_atom_site_label_3
    _geom_torsion_atom_site_label_4
    _geom_torsion_site_symmetry_1
    _geom_torsion_site_symmetry_2
    _geom_torsion_site_symmetry_3
    _geom_torsion_site_symmetry_4
    _geom_torsion
    _geom_torsion_publ_flag
    F1 C1 C14 C13 . . . . 129.67(11) ?
    F1 C1 C2 C3 . . . . -78.24(18) ?
    O1 C8 C7 C6 . . . . 127.74(11) ?
    O1 C8 C9 C10 . . . . -74.33(17) ?
    O2 C13 C12 C11 . . . . -88.81(15) ?
    O2 C13 C14 C1 . . . . 23.37(12) ?
    O2 C13 C8 C7 . . . . -43.94(11) ?
    O2 C13 C8 C9 . . . . 74.02(13) ?
    O2 C13 C8 O1 . . . . -164.13(10) ?
    O2 C6 C1 C14 . . . . -45.18(11) ?
    O2 C6 C1 C2 . . . . 77.13(13) ?
    O2 C6 C1 F1 . . . . -163.06(10) ?
    O2 C6 C5 C4 . . . . -89.78(17) ?
    O2 C6 C7 C8 . . . . 24.13(13) ?
    C1 C2 C3 C4 . . . . -23.8(3) ?
    C1 C6 C5 C4 . . . . 22.3(2) ?
    C1 C6 C7 C8 . . . . -79.56(13) ?
    C2 C1 C14 C13 . . . . -108.60(13) ?
    C5 C4 C3 C2 . . . . 2.2(4) ?
    C5 C6 C1 C14 . . . . -165.54(13) ?
    C5 C6 C1 C2 . . . . -43.22(17) ?
    C5 C6 C1 F1 . . . . 76.59(15) ?
    C5 C6 C7 C8 . . . . 147.40(13) ?
    C6 C1 C14 C13 . . . . 13.05(12) ?
    C6 C1 C2 C3 . . . . 42.79(19) ?
    C6 C5 C4 C3 . . . . -1.3(3) ?
    C6 O2 C13 C12 . . . . -176.26(11) ?
    C6 O2 C13 C14 . . . . -52.46(11) ?
    C6 O2 C13 C8 . . . . 59.99(11) ?
    C7 C6 C1 C14 . . . . 61.64(13) ?
    C7 C6 C1 C2 . . . . -176.04(12) ?
    C7 C6 C1 F1 . . . . -56.23(14) ?
    C7 C6 C5 C4 . . . . 152.45(15) ?
    C7 C8 C9 C10 . . . . 156.88(14) ?
    C8 C13 C12 C11 . . . . 24.79(18) ?
    C8 C13 C14 C1 . . . . -81.47(12) ?
    C8 C9 C10 C11 . . . . -26.7(2) ?
    C9 C8 C7 C6 . . . . -105.25(13) ?
    C12 C11 C10 C9 . . . . 3.5(3) ?
    C12 C13 C14 C1 . . . . 145.38(11) ?
    C12 C13 C8 C7 . . . . -164.63(11) ?
    C12 C13 C8 C9 . . . . -46.66(16) ?
    C12 C13 C8 O1 . . . . 75.19(14) ?
    C13 C12 C11 C10 . . . . -2.2(2) ?
    C13 C8 C7 C6 . . . . 11.85(13) ?
    C13 C8 C9 C10 . . . . 46.01(18) ?
    C13 O2 C6 C1 . . . . 60.29(11) ?
    C13 O2 C6 C5 . . . . -177.19(12) ?
    C13 O2 C6 C7 . . . . -52.26(11) ?
    C14 C1 C2 C3 . . . . 157.92(15) ?
    C14 C13 C12 C11 . . . . 154.56(13) ?
    C14 C13 C8 C7 . . . . 63.06(13) ?
    C14 C13 C8 C9 . . . . -178.98(12) ?
    C14 C13 C8 O1 . . . . -57.12(14) ?
loop_
    _geom_hbond_atom_site_label_D
    _geom_hbond_atom_site_label_H
    _geom_hbond_atom_site_label_A
    _geom_hbond_site_symmetry_A
    _geom_hbond_distance_DH
    _geom_hbond_distance_HA
    _geom_hbond_distance_DA
    _geom_hbond_angle_DHA
    _geom_hbond_publ_flag
    O1 H1 O2 2_745 0.82 2.14 2.9554(14) 177 yes
_iucr_refine_instructions_details
;
TITL    transdiflur in P2(1)/c
CELL   0.71073  8.1603 10.9148 13.5558   90.000   96.285   90.000
ZERR   4        0.0006  0.0008  0.0010    0.000    0.003    0.000
LATT  1
SYMM -X, 0.50000+Y, 0.50000-Z
SFAC    C   H   O   F
UNIT    56  68   8   4
MERG    2
acta
BOND $H
HTAB
CONF
SIZE 0.26 0.22 0.12
TEMP 18
L.S.    8
FMAP    2
PLAN    25
WGHT    0.053700    0.333600
FVAR       0.25695
F1    4    0.502928   -0.038224    0.177549    11.00000    0.04421    0.04483 =
         0.07153   -0.00568    0.00056   -0.01239
O2    3    0.869637    0.135209    0.216902    11.00000    0.04220    0.02910 =
         0.03873    0.00380    0.00216   -0.00683
O1    3    0.920310   -0.157717    0.331987    11.00000    0.05221    0.03002 =
         0.06691    0.01080    0.01470    0.00538
AFIX 147
H1    2    0.977003   -0.216660    0.319723    11.00000   -1.50000
AFIX   0
C13   1    0.873618    0.058688    0.305918    11.00000    0.03777    0.02705 =
         0.03711    0.00356    0.00397   -0.00156
C6    1    0.761457    0.056794    0.151114    11.00000    0.04450    0.03429 =
         0.03817   -0.00159    0.00232   -0.00615
C8    1    0.947468   -0.059460    0.266238    11.00000    0.03735    0.02968 =
         0.05033    0.00321    0.00961    0.00166
C1    1    0.610163    0.058944    0.209515    11.00000    0.03601    0.03087 =
         0.05084   -0.00212    0.00071   -0.00294
C12   1    0.969901    0.117728    0.394991    11.00000    0.05845    0.03691 =
         0.04227    0.00184   -0.00362   -0.00659
AFIX  23
H12A  2    0.956096    0.205845    0.389822    11.00000   -1.20000
H12B  2    0.923352    0.091299    0.454306    11.00000   -1.20000
AFIX   0
C14   1    0.689631    0.038545    0.315565    11.00000    0.03952    0.03544 =
         0.04422   -0.00011    0.01120    0.00283
AFIX  23
H14A  2    0.669215   -0.043812    0.338174    11.00000   -1.20000
H14B  2    0.649249    0.097127    0.360982    11.00000   -1.20000
AFIX   0
C7    1    0.846794   -0.068864    0.163109    11.00000    0.04702    0.03735 =
         0.04977   -0.00892    0.01267   -0.00097
AFIX  23
H7A   2    0.918232   -0.082454    0.111484    11.00000   -1.20000
H7B   2    0.766597   -0.134636    0.161430    11.00000   -1.20000
AFIX   0
C2    1    0.512314    0.177293    0.195531    11.00000    0.04728    0.04222 =
         0.07357   -0.00284   -0.00563    0.00927
AFIX  23
H2A   2    0.404547    0.164961    0.217815    11.00000   -1.20000
H2B   2    0.568282    0.240521    0.236729    11.00000   -1.20000
AFIX   0
C9    1    1.131543   -0.042611    0.257706    11.00000    0.03740    0.04983 =
         0.07422    0.00812    0.01525    0.00440
AFIX  23
H9A   2    1.180343   -0.121960    0.247293    11.00000   -1.20000
H9B   2    1.144802    0.007779    0.200175    11.00000   -1.20000
AFIX   0
C5    1    0.733939    0.105116    0.045812    11.00000    0.07773    0.06396 =
         0.03997    0.00607    0.00003   -0.01649
AFIX  23
H5A   2    0.832747    0.147847    0.031323    11.00000   -1.20000
H5B   2    0.718423    0.035970    0.000807    11.00000   -1.20000
AFIX   0
C11   1    1.149935    0.089292    0.406840    11.00000    0.05351    0.06966 =
         0.05684    0.01138   -0.01284   -0.02295
AFIX  43
H11   2    1.215576    0.125654    0.459196    11.00000   -1.20000
AFIX   0
C10   1    1.221329    0.015506    0.347281    11.00000    0.03514    0.07940 =
         0.07837    0.02199   -0.00074   -0.00690
AFIX  43
H10   2    1.333147   -0.000995    0.361967    11.00000   -1.20000
AFIX   0
C4    1    0.590672    0.189496    0.025234    11.00000    0.12876    0.04633 =
         0.05221    0.01035   -0.02816   -0.00032
AFIX  43
H4    2    0.570499    0.222692   -0.038116    11.00000   -1.20000
AFIX   0
C3    1    0.490971    0.219894    0.091243    11.00000    0.10792    0.05145 =
         0.07636   -0.00156   -0.03310    0.02682
AFIX  43
H3    2    0.402250    0.270935    0.071273    11.00000   -1.20000
HKLF   4
REM     transdiflur in Pc
REM R1 =  0.0406 for   2038 Fo > 4sig(Fo)  and  0.0486 for all   2454 data
REM    155 parameters refined using      0 restraints
END
WGHT      0.0530      0.3362
REM Highest difference peak  0.194,  deepest hole -0.208,  1-sigma level  0.038
Q1    1   0.9174 -0.0023  0.2918  11.00000  0.05    0.19
Q2    1   1.0342 -0.0514  0.2591  11.00000  0.05    0.19
Q3    1   0.7904  0.0436  0.3158  11.00000  0.05    0.16
Q4    1   0.8616  0.0882  0.0142  11.00000  0.05    0.16
Q5    1   0.6868  0.0526  0.1783  11.00000  0.05    0.16
Q6    1   0.6472  0.0578  0.2636  11.00000  0.05    0.16
Q7    1   0.9206  0.0793  0.3542  11.00000  0.05    0.15
Q8    1   0.5753  0.1209  0.1988  11.00000  0.05    0.15
Q9    1   0.9196 -0.0639  0.2085  11.00000  0.05    0.15
Q10   1   0.8067 -0.0026  0.1530  11.00000  0.05    0.14
Q11   1   0.7432  0.0776  0.1000  11.00000  0.05    0.14
Q12   1   0.6538  0.2128 -0.0577  11.00000  0.05    0.12
Q13   1   0.6857  0.1685  0.0361  11.00000  0.05    0.12
Q14   1   0.5410  0.1686  0.0542  11.00000  0.05    0.12
Q15   1   0.3334  0.2488  0.0992  11.00000  0.05    0.11
Q16   1   1.1684  0.1537  0.4771  11.00000  0.05    0.11
Q17   1   0.5298  0.2068  0.1446  11.00000  0.05    0.11
Q18   1   0.9061  0.1924  0.4129  11.00000  0.05    0.11
Q19   1   0.6016  0.2524  0.2280  11.00000  0.05    0.10
Q20   1   0.5885  0.2229  0.0601  11.00000  0.05    0.10
Q21   1   1.1815  0.1012  0.3678  11.00000  0.05    0.10
Q22   1   1.0652  0.1047  0.3970  11.00000  0.05    0.10
Q23   1   1.1835  0.0231  0.4000  11.00000  0.05    0.10
Q24   1   0.4698  0.3382  0.0662  11.00000  0.05    0.10
Q25   1   0.9691  0.1746  0.2006  11.00000  0.05    0.09
;
