# Supplementary material for: (1S*,3S*,8S*,10S*)-10-Fluoro-15-oxa­tetra­cyclo­[6.6.1.01,10.03,8]penta­deca-5,12-dien-3-ol
Source: Acta Crystallogr Sect E Struct Rep Online. 2011 Jul 9;67(Pt 8):o1985. doi: 10.1107/S1600536811026857 (PMC3213441; doi:10.1107/S1600536811026857)
Supplement: Supplementary file 2 [file e-67-o1985-Isup2.hkl]

#
# h,k,l, Fc-squared, Fo-squared, sigma(Fo-squared) and status flag
#
data_I
_shelx_title '    transdiflur in Pc'
_shelx_refln_list_code          4
_shelx_F_calc_maximum      134.86
_exptl_crystal_F_000       504.00
_reflns_d_resolution_high  0.7987
 
loop_
 _symmetry_equiv_pos_as_xyz
 'x, y, z'
 '-x, y+1/2, -z+1/2'
 '-x, -y, -z'
 'x, -y-1/2, z-1/2'
 
_cell_length_a     8.1603
_cell_length_b    10.9148
_cell_length_c    13.5558
_cell_angle_alpha  90.000
_cell_angle_beta   96.285
_cell_angle_gamma  90.000
 
_shelx_F_squared_multiplier     1.000
 
loop_
 _refln_index_h
 _refln_index_k
 _refln_index_l
 _refln_F_squared_calc
 _refln_F_squared_meas
 _refln_F_squared_sigma
 _refln_observed_status
   1   0   0      856.33      871.69     13.14 o
   2   0   0     1396.97     1320.35     13.26 o
   3   0   0     5492.89     5596.26     65.26 o
   4   0   0       18.03       37.06      2.76 o
   5   0   0     1142.14     1140.70     13.89 o
   6   0   0       75.77       86.32      2.67 o
   7   0   0        8.17       11.42      0.71 o
   8   0   0      299.11      268.06      4.82 o
   9   0   0       33.74       34.25      2.42 o
  10   0   0        0.21        1.39      1.28 o
   1   1   0     1374.98     1386.79      9.94 o
   2   1   0      646.23      662.83      4.86 o
   3   1   0        0.58        2.67      0.26 o
   4   1   0      104.54       95.18      1.17 o
   5   1   0       18.53       17.23      0.55 o
   6   1   0       63.85       62.23      1.09 o
   7   1   0       19.82       18.87      0.70 o
   8   1   0       12.75       11.92      0.81 o
   9   1   0       30.61       34.06      1.25 o
  10   1   0       14.52       17.35      1.09 o
   0   2   0    12309.84    10712.50    108.53 o
   1   2   0     1485.30     1497.45     12.24 o
   2   2   0     2823.82     2741.01     20.59 o
   3   2   0      263.90      249.47      2.13 o
   4   2   0        0.01        1.33      0.23 o
   5   2   0       43.92       39.33      0.78 o
   6   2   0       61.06       64.75      1.09 o
   7   2   0        0.03       -0.42      0.42 o
   8   2   0       57.95       60.65      1.49 o
   9   2   0        0.48        0.15      0.58 o
  10   2   0        0.35        0.76      0.74 o
   1   3   0     1463.49     1414.06     11.60 o
   2   3   0      124.55      121.76      1.24 o
   3   3   0       91.50      112.59      1.30 o
   4   3   0      130.05      148.69      1.51 o
   5   3   0       14.53       13.52      0.59 o
   6   3   0       58.30       56.61      1.21 o
   7   3   0      222.81      204.35      2.70 o
   8   3   0        1.33        1.62      0.58 o
   9   3   0        8.32       10.46      0.86 o
   0   4   0      320.96      348.43      4.45 o
   1   4   0     4129.51     4067.06     30.70 o
   2   4   0        3.47        1.39      0.25 o
   3   4   0       32.59       32.79      0.96 o
   4   4   0      432.63      414.40      3.91 o
   5   4   0        2.66        1.49      0.34 o
   6   4   0       43.15       47.83      1.40 o
   7   4   0       82.20       83.43      1.59 o
   8   4   0        0.51        0.31      0.54 o
   9   4   0        2.82        3.08      0.86 o
   1   5   0      251.92      293.51      2.60 o
   2   5   0      189.97      196.13      2.05 o
   3   5   0        0.04       -0.22      0.22 o
   4   5   0      117.53      120.13      1.55 o
   5   5   0        0.59       -0.17      0.31 o
   6   5   0        8.90        7.17      0.57 o
   7   5   0      200.24      200.49      3.52 o
   8   5   0       17.30       18.14      1.10 o
   9   5   0       14.29       14.93      1.39 o
   0   6   0       41.67       52.44      1.19 o
   1   6   0      100.47      110.04      1.28 o
   2   6   0      121.48      137.24      1.51 o
   3   6   0        5.83       12.69      0.50 o
   4   6   0       24.68       29.36      1.06 o
   5   6   0       62.15       67.98      1.21 o
   6   6   0        2.97        3.67      0.52 o
   7   6   0       87.60       91.76      2.17 o
   8   6   0        6.58        5.40      1.38 o
   9   6   0        9.01       13.62      1.44 o
   1   7   0       53.98       54.52      0.94 o
   2   7   0      125.80      130.73      1.80 o
   3   7   0        1.27        2.65      0.50 o
   4   7   0       82.65       67.36      1.18 o
   5   7   0      172.32      178.56      2.85 o
   6   7   0       73.74       68.58      2.11 o
   7   7   0        7.65        5.31      0.96 o
   8   7   0        1.28        1.13      0.87 o
   0   8   0      785.03      821.14     12.21 o
   1   8   0      133.35      138.36      2.10 o
   2   8   0       40.21       42.29      1.08 o
   3   8   0       64.11       54.15      1.26 o
   4   8   0       23.07       18.51      0.86 o
   5   8   0        2.44        4.44      0.71 o
   6   8   0        0.00       -0.17      0.82 o
   7   8   0        3.42        1.67      0.87 o
   8   8   0        5.61        6.56      1.70 o
   1   9   0       66.96       58.68      1.40 o
   2   9   0      165.64      150.44      2.38 o
   3   9   0       10.26       12.70      0.90 o
   4   9   0        0.41       -0.43      0.53 o
   5   9   0      123.90      107.08      3.27 o
   6   9   0       71.44       67.68      2.73 o
   7   9   0       15.09       13.01      1.55 o
   0  10   0      608.59      600.25     13.78 o
   1  10   0       66.83       61.07      2.19 o
   2  10   0        8.16        7.03      0.91 o
   3  10   0       36.76       26.33      1.66 o
   4  10   0       56.64       59.03      2.41 o
   5  10   0       68.25       71.56      2.73 o
   6  10   0        0.22        0.06      0.91 o
   1  11   0       11.52        9.21      1.07 o
   2  11   0       50.23       46.38      1.96 o
   3  11   0       47.00       50.83      2.25 o
   4  11   0       76.49       71.17      2.73 o
   5  11   0       11.16       11.86      1.59 o
   6  11   0        0.28        1.63      1.01 o
   0  12   0      124.44      117.23      4.85 o
   1  12   0        2.99        3.09      1.01 o
   2  12   0        3.06        4.33      0.84 o
   3  12   0        0.21        1.18      0.91 o
   4  12   0        1.40        2.04      1.07 o
   1  13   0       53.36       57.64      3.27 o
   2  13   0       26.96       30.10      4.09 o
   3  13   0        4.23        7.08      1.29 o
 -10   1   1        2.25        3.24      0.83 o
  -9   1   1       33.19       27.59      1.15 o
  -8   1   1        2.51        6.66      0.80 o
  -7   1   1        2.25        0.56      0.36 o
  -6   1   1        0.96        1.16      0.30 o
  -5   1   1      116.03      136.02      1.80 o
  -4   1   1      150.32      158.64      1.57 o
  -3   1   1     3219.31     3258.03     21.70 o
  -2   1   1      109.09      104.90      1.60 o
  -1   1   1    14769.29    12911.31    153.85 o
   0   1   1       73.00       81.77      1.00 o
   1   1   1      124.35      132.84      1.09 o
   2   1   1       50.11       61.25      0.65 o
   3   1   1      327.62      354.99      2.86 o
   4   1   1     1585.27     1650.80     12.69 o
   5   1   1        1.34        3.87      0.35 o
   6   1   1        7.92       10.37      0.53 o
   7   1   1        1.36        1.37      0.41 o
   8   1   1      113.80       99.75      1.90 o
   9   1   1        3.80        6.05      0.77 o
  10   1   1        0.49       -0.29      0.64 o
 -10   2   1        0.06        0.09      0.69 o
  -9   2   1       11.34       14.36      1.17 o
  -8   2   1       79.66       79.77      1.68 o
  -7   2   1        7.68        7.13      0.62 o
  -6   2   1        2.54        1.32      0.51 o
  -5   2   1       70.02       67.56      1.66 o
  -4   2   1      196.30      202.15      2.22 o
  -3   2   1       84.61       88.02      1.06 o
  -2   2   1      417.15      411.45      3.60 o
  -1   2   1      335.87      375.41      3.70 o
   0   2   1     2397.88     2325.32     19.10 o
   1   2   1     4251.92     4096.56     29.48 o
   2   2   1      396.24      434.11      3.32 o
   3   2   1        0.42        0.37      0.17 o
   4   2   1        1.37        0.26      0.22 o
   5   2   1        4.13        4.04      0.34 o
   6   2   1       34.09       32.89      0.85 o
   7   2   1      301.34      279.57      3.02 o
   8   2   1      108.86      109.87      2.01 o
   9   2   1       13.24       15.79      0.96 o
  -9   3   1        0.26       -0.05      0.62 o
  -8   3   1       16.82       14.79      0.84 o
  -7   3   1       52.25       49.47      1.25 o
  -6   3   1       28.69       28.25      0.88 o
  -5   3   1        0.75        0.38      0.30 o
  -4   3   1        3.16        0.79      0.26 o
  -3   3   1      543.56      538.31      4.74 o
  -2   3   1     3876.86     3819.78     30.86 o
  -1   3   1     2659.05     2755.10     22.28 o
   0   3   1      217.97      212.31      1.84 o
   1   3   1      163.51      180.30      1.58 o
   2   3   1      816.44      854.62      6.28 o
   3   3   1      187.56      203.06      2.08 o
   4   3   1       10.00       10.00      0.38 o
   5   3   1       23.24       21.20      0.72 o
   6   3   1       14.14       13.98      0.71 o
   7   3   1        0.02        0.28      0.47 o
   8   3   1       21.49       20.48      0.95 o
   9   3   1       23.16       32.76      1.96 o
  -9   4   1       58.59       63.14      2.00 o
  -8   4   1        3.77        1.82      0.61 o
  -7   4   1        0.02        0.29      0.45 o
  -6   4   1      160.32      150.03      2.08 o
  -5   4   1      340.55      323.38      3.36 o
  -4   4   1      387.02      389.95      3.82 o
  -3   4   1       86.78       77.92      1.76 o
  -2   4   1     2299.49     2414.28     19.69 o
  -1   4   1      351.38      344.22      3.13 o
   0   4   1       60.09       51.95      0.67 o
   1   4   1      391.16      377.02      3.15 o
   2   4   1     1990.38     2184.40     16.67 o
   3   4   1     3322.18     3440.56     27.83 o
   4   4   1      138.40      154.50      1.93 o
   5   4   1       81.55       85.75      1.21 o
   6   4   1      536.45      509.52      5.23 o
   7   4   1       32.53       28.04      0.92 o
   8   4   1        3.47        3.23      0.62 o
   9   4   1       22.98       27.81      1.67 o
  -9   5   1        3.66        5.75      0.94 o
  -8   5   1        7.54        9.34      0.97 o
  -7   5   1        9.94       13.93      0.75 o
  -6   5   1       89.03       87.94      2.36 o
  -5   5   1        1.20        0.85      0.29 o
  -4   5   1       18.04       15.12      0.58 o
  -3   5   1       25.14       20.79      0.60 o
  -2   5   1     1824.08     1870.30     15.62 o
  -1   5   1       61.91       57.35      0.81 o
   0   5   1      226.26      239.05      2.18 o
   1   5   1     1068.66     1096.66      9.22 o
   2   5   1      276.13      302.32      2.71 o
   3   5   1      113.92      116.03      1.45 o
   4   5   1        2.22        2.32      0.30 o
   5   5   1        0.95        0.53      0.30 o
   6   5   1       29.29       31.03      0.99 o
   7   5   1       14.87       17.49      0.95 o
   8   5   1        0.51        2.38      0.73 o
   9   5   1       27.63       30.67      1.82 o
  -9   6   1       11.39       17.80      1.50 o
  -8   6   1       25.73       24.91      1.86 o
  -7   6   1       12.91       13.61      0.86 o
  -6   6   1        2.88        4.55      0.62 o
  -5   6   1      280.36      282.15      2.84 o
  -4   6   1        2.74        2.02      0.37 o
  -3   6   1      290.34      260.19      2.72 o
  -2   6   1     1095.86     1227.59      9.57 o
  -1   6   1      473.50      505.70      4.29 o
   0   6   1      134.23      128.75      1.44 o
   1   6   1      230.12      258.23      2.61 o
   2   6   1      138.62      147.11      1.69 o
   3   6   1      228.55      233.93      2.46 o
   4   6   1       30.52       33.73      0.79 o
   5   6   1        6.20        5.20      0.44 o
   6   6   1      422.27      414.73      4.36 o
   7   6   1       10.53       10.46      0.94 o
   8   6   1       14.28       15.59      1.34 o
   9   6   1        7.87        9.09      1.39 o
  -8   7   1        0.27       -0.05      0.87 o
  -7   7   1       16.64       12.42      0.97 o
  -6   7   1      106.48      113.37      2.04 o
  -5   7   1       11.29        9.28      0.70 o
  -4   7   1      161.10      151.52      2.14 o
  -3   7   1       11.44        9.19      0.47 o
  -2   7   1      255.23      249.69      2.44 o
  -1   7   1      253.88      270.06      2.77 o
   0   7   1      273.14      285.73      3.92 o
   1   7   1       18.99       22.82      0.66 o
   2   7   1       40.76       42.14      0.91 o
   3   7   1       22.61       21.82      0.65 o
   4   7   1        1.74        1.32      0.34 o
   5   7   1       43.92       40.94      1.24 o
   6   7   1        3.94        3.26      0.94 o
   7   7   1       24.79       22.82      1.42 o
   8   7   1        2.13        0.48      1.03 o
  -8   8   1       17.80       18.83      2.20 o
  -7   8   1       14.32       14.92      1.28 o
  -6   8   1       23.31       21.50      1.27 o
  -5   8   1       99.08      104.16      2.06 o
  -4   8   1        7.31        6.69      0.75 o
  -3   8   1      139.40      149.67      2.40 o
  -2   8   1      174.02      182.86      2.14 o
  -1   8   1        4.14        7.90      0.51 o
   0   8   1      100.77      114.75      1.83 o
   1   8   1        0.09       -0.16      0.35 o
   2   8   1      533.48      522.23      4.87 o
   3   8   1        0.77        2.65      0.38 o
   4   8   1       28.01       27.26      0.94 o
   5   8   1        8.76       11.58      1.16 o
   6   8   1       10.69        9.40      1.08 o
   7   8   1       12.39       14.27      1.76 o
   8   8   1        0.74       -0.87      0.87 o
  -7   9   1        0.31        1.08      2.04 o
  -6   9   1        0.14       -0.36      0.67 o
  -5   9   1        6.88        6.55      1.19 o
  -4   9   1        0.69        0.30      0.53 o
  -3   9   1       75.81       63.99      1.53 o
  -2   9   1       11.05        9.06      0.62 o
  -1   9   1      316.10      303.91      4.49 o
   0   9   1        7.65        6.22      0.89 o
   1   9   1      292.34      294.42      4.43 o
   2   9   1       27.25       27.63      1.25 o
   3   9   1       63.24       59.64      1.72 o
   4   9   1       11.76       16.09      1.04 o
   5   9   1      110.58      105.17      3.27 o
   6   9   1        8.11        9.83      1.51 o
   7   9   1        2.36        3.09      0.97 o
  -6  10   1       16.85       17.29      3.18 o
  -5  10   1       17.43       17.81      1.50 o
  -4  10   1       43.41       50.38      3.20 o
  -3  10   1        6.67        9.56      0.90 o
  -2  10   1        0.01       -0.43      0.58 o
  -1  10   1      209.57      199.22      4.23 o
   0  10   1       25.77       26.84      1.61 o
   1  10   1      258.60      237.47      4.87 o
   2  10   1       30.37       31.36      1.43 o
   3  10   1       61.64       49.00      2.03 o
   4  10   1        7.04        9.92      1.36 o
   5  10   1        4.56        6.23      1.21 o
   6  10   1        0.69       -0.80      0.80 o
  -6  11   1        2.84        0.53      1.07 o
  -5  11   1        0.04        0.00      1.29 o
  -4  11   1        2.76        2.73      1.07 o
  -3  11   1       74.81       69.67      2.57 o
  -2  11   1       12.38        8.41      0.93 o
  -1  11   1      140.26      135.81      3.48 o
   0  11   1        0.55        1.29      0.86 o
   1  11   1       98.82       97.64      4.17 o
   2  11   1       16.15       15.38      1.30 o
   3  11   1        4.15        2.80      0.96 o
   4  11   1       15.66       14.70      1.49 o
   5  11   1        1.74        2.02      2.04 o
  -4  12   1        2.91        2.51      1.01 o
  -3  12   1       18.58       18.54      1.59 o
  -2  12   1       15.34       17.98      1.22 o
  -1  12   1       39.33       42.13      2.03 o
   0  12   1        0.04        0.45      0.75 o
   1  12   1       10.75       10.75      0.99 o
   2  12   1       22.94       22.49      1.61 o
   3  12   1       15.10       10.90      1.34 o
   4  12   1       54.30       56.48      3.03 o
  -3  13   1        6.04        6.57      1.29 o
  -2  13   1       46.01       55.49      2.01 o
  -1  13   1        1.38       -0.29      0.98 o
   0  13   1        2.14       -0.10      0.91 o
   1  13   1        9.57       12.13      1.13 o
   2  13   1       33.76       41.26      2.24 o
 -10   0   2        1.34        1.78      1.23 o
  -9   0   2       29.02       28.11      2.05 o
  -8   0   2      101.91      107.97      4.31 o
  -7   0   2      137.07      124.65      2.79 o
  -6   0   2       45.95       45.48      1.51 o
  -5   0   2     1225.16     1140.04     13.83 o
  -4   0   2     5839.89     6220.57     61.07 o
  -3   0   2     6824.08     6508.29     63.70 o
  -2   0   2     1553.31     1522.88     15.23 o
  -1   0   2     9466.69     8886.19     73.72 o
   0   0   2    18187.74    15135.63    221.06 o
   1   0   2      260.83      259.32      2.54 o
   2   0   2      309.91      331.90      3.29 o
   3   0   2        1.34        2.16      0.25 o
   4   0   2      624.65      639.83      7.04 o
   5   0   2      276.97      258.81      3.43 o
   6   0   2       92.38       86.14      1.75 o
   7   0   2       25.12       23.92      1.62 o
   8   0   2       88.61       76.02      2.34 o
   9   0   2       74.96       80.37      2.59 o
 -10   1   2        2.63        4.11      0.84 o
  -9   1   2       22.36       22.55      1.05 o
  -8   1   2        1.23        0.85      0.53 o
  -7   1   2       14.15       12.89      0.89 o
  -6   1   2        1.17        1.07      0.29 o
  -5   1   2       59.43       58.38      0.87 o
  -4   1   2      264.41      314.35      3.11 o
  -3   1   2       52.69       56.81      0.77 o
  -2   1   2        3.90        3.09      0.18 o
  -1   1   2     1296.00     1231.20     11.05 o
   0   1   2     1073.14     1030.90      8.56 o
   1   1   2      917.58      870.00      5.65 o
   2   1   2     1134.48     1166.81      8.36 o
   3   1   2      101.14      101.87      1.17 o
   4   1   2       57.99       52.20      0.85 o
   5   1   2      699.16      700.40      5.89 o
   6   1   2      383.95      368.41      3.59 o
   7   1   2       77.18       68.32      1.18 o
   8   1   2        1.05        2.03      0.52 o
   9   1   2        9.97       14.55      0.93 o
 -10   2   2        0.01        0.62      0.73 o
  -9   2   2        0.17       -0.62      0.62 o
  -8   2   2        5.21        4.99      0.73 o
  -7   2   2       33.39       33.43      1.07 o
  -6   2   2      204.44      203.51      2.52 o
  -5   2   2       12.16        5.15      0.42 o
  -4   2   2      579.78      611.42      5.46 o
  -3   2   2      345.30      338.58      2.95 o
  -2   2   2      812.19      828.26      6.43 o
  -1   2   2      479.31      482.42      5.69 o
   0   2   2     7999.62     7607.67    125.31 o
   1   2   2     2122.85     2140.53     14.61 o
   2   2   2       77.14       83.81      0.78 o
   3   2   2       23.64       12.68      0.52 o
   4   2   2       47.69       41.62      0.78 o
   5   2   2      128.63      123.03      1.56 o
   6   2   2       32.77       26.63      0.79 o
   7   2   2       23.66       19.49      0.75 o
   8   2   2       40.77       40.45      1.24 o
   9   2   2       10.72       12.26      0.92 o
  -9   3   2        0.00        0.36      0.60 o
  -8   3   2        3.58        2.56      0.58 o
  -7   3   2       50.18       48.61      1.22 o
  -6   3   2      120.88      124.39      1.73 o
  -5   3   2     1103.77     1097.45      9.52 o
  -4   3   2      119.63      127.14      1.59 o
  -3   3   2      183.76      200.02      2.07 o
  -2   3   2     1213.21     1161.05      9.67 o
  -1   3   2      520.20      531.98      5.05 o
   0   3   2     3191.80     3138.11     31.65 o
   1   3   2      592.99      597.59      5.09 o
   2   3   2      564.02      595.99      4.51 o
   3   3   2     1774.00     1799.69     16.35 o
   4   3   2      142.16      134.77      1.50 o
   5   3   2      137.70      146.69      1.77 o
   6   3   2      902.49      857.24      7.24 o
   7   3   2      173.64      160.40      2.40 o
   8   3   2        0.25        1.03      0.53 o
   9   3   2        9.39       10.59      0.98 o
  -9   4   2        4.34        3.74      0.88 o
  -8   4   2       17.41       15.38      0.93 o
  -7   4   2        0.41        0.01      0.53 o
  -6   4   2      294.79      292.29      3.27 o
  -5   4   2      244.93      237.31      2.68 o
  -4   4   2      455.27      428.97      3.73 o
  -3   4   2      156.60      154.57      1.88 o
  -2   4   2       64.67       62.41      0.89 o
  -1   4   2      235.72      223.23      2.15 o
   0   4   2       97.94      105.88      1.35 o
   1   4   2        9.30        6.82      0.25 o
   2   4   2      139.24      142.38      1.34 o
   3   4   2       13.28       11.62      0.39 o
   4   4   2       74.47       80.57      1.16 o
   5   4   2      130.50      140.30      1.60 o
   6   4   2      149.55      144.82      1.91 o
   7   4   2        1.59        1.19      0.52 o
   8   4   2       11.24       11.19      0.92 o
   9   4   2        0.29       -0.65      0.67 o
  -9   5   2       13.91       11.44      1.11 o
  -8   5   2        0.00       -0.42      0.54 o
  -7   5   2       59.41       59.98      2.24 o
  -6   5   2       62.77       63.06      1.30 o
  -5   5   2      696.46      672.52      6.21 o
  -4   5   2       53.97       45.53      1.01 o
  -3   5   2      397.78      441.94      4.13 o
  -2   5   2        5.00        6.72      0.34 o
  -1   5   2      535.22      588.70      5.16 o
   0   5   2     1497.39     1553.02     11.99 o
   1   5   2       69.25       71.86      0.91 o
   2   5   2      496.06      574.18      4.74 o
   3   5   2      828.78      860.83      7.43 o
   4   5   2      123.94      136.40      3.01 o
   5   5   2      250.08      247.19      3.55 o
   6   5   2      127.67      120.65      1.83 o
   7   5   2       59.65       56.56      1.73 o
   8   5   2        0.73        0.71      0.69 o
   9   5   2        0.59        1.01      0.97 o
  -9   6   2        2.03        2.78      0.99 o
  -8   6   2        0.57        0.87      0.68 o
  -7   6   2        3.18        3.16      0.62 o
  -6   6   2       27.05       29.87      1.09 o
  -5   6   2       78.79       82.13      1.23 o
  -4   6   2       44.69       42.04      1.00 o
  -3   6   2      269.81      295.44      3.02 o
  -2   6   2      112.45      116.71      1.35 o
  -1   6   2      140.92      133.38      1.57 o
   0   6   2       55.22       51.71      0.86 o
   1   6   2      182.17      209.25      2.35 o
   2   6   2      115.73      100.38      1.40 o
   3   6   2        7.54        8.93      0.43 o
   4   6   2       93.22       96.16      1.39 o
   5   6   2       92.80       95.94      1.73 o
   6   6   2        1.23        1.63      0.68 o
   7   6   2       12.47        9.74      0.90 o
   8   6   2       11.94       14.11      1.57 o
  -8   7   2        1.38        1.35      0.84 o
  -7   7   2        0.46        0.80      0.56 o
  -6   7   2        0.02        0.94      0.51 o
  -5   7   2      132.26      130.09      2.54 o
  -4   7   2       38.86       43.98      1.25 o
  -3   7   2      244.99      258.31      3.25 o
  -2   7   2       96.47       98.40      1.33 o
  -1   7   2       95.00       86.46      1.31 o
   0   7   2        8.25        7.30      0.41 o
   1   7   2      508.11      516.46      6.22 o
   2   7   2        4.26        7.14      0.42 o
   3   7   2        0.29        1.76      0.30 o
   4   7   2       23.96       16.85      0.71 o
   5   7   2       28.26       24.73      1.28 o
   6   7   2      113.29      109.06      2.36 o
   7   7   2        0.08       -0.62      0.62 o
   8   7   2        0.84        0.17      0.83 o
  -8   8   2       15.72       16.88      1.71 o
  -7   8   2        0.82        1.17      0.78 o
  -6   8   2       38.29       38.68      1.37 o
  -5   8   2        0.07       -0.29      0.49 o
  -4   8   2        6.18        3.11      0.53 o
  -3   8   2        3.59        5.45      0.56 o
  -2   8   2        7.32        5.99      0.47 o
  -1   8   2       11.23       13.50      0.94 o
   0   8   2      352.08      357.03      6.24 o
   1   8   2        0.45       -0.22      0.35 o
   2   8   2      102.89      101.12      1.81 o
   3   8   2        0.01       -0.32      0.37 o
   4   8   2       72.63       56.60      1.42 o
   5   8   2       65.19       61.76      1.95 o
   6   8   2       24.42       20.24      2.12 o
   7   8   2       24.49       24.69      1.57 o
   8   8   2        0.07       -0.45      1.07 o
  -7   9   2       33.11       34.99      2.19 o
  -6   9   2       15.41       12.92      1.39 o
  -5   9   2       45.27       41.18      1.40 o
  -4   9   2      175.80      186.62      3.01 o
  -3   9   2       48.23       52.03      2.36 o
  -2   9   2       72.26       63.63      1.32 o
  -1   9   2       37.67       35.43      1.14 o
   0   9   2        6.55        4.56      0.79 o
   1   9   2      656.02      637.40      8.25 o
   2   9   2        0.45       -0.46      0.46 o
   3   9   2        0.93        1.69      0.64 o
   4   9   2      165.12      174.72      3.38 o
   5   9   2       17.70       17.60      1.44 o
   6   9   2       24.22       25.21      1.81 o
   7   9   2       11.34       11.99      1.30 o
  -6  10   2        3.52        3.34      4.09 o
  -5  10   2       21.20       17.04      1.50 o
  -4  10   2      195.27      182.23      3.56 o
  -3  10   2       49.77       45.52      1.66 o
  -2  10   2        0.34        0.06      0.47 o
  -1  10   2        6.11        3.17      0.93 o
   0  10   2      867.66      856.18     21.62 o
   1  10   2       45.13       45.77      1.58 o
   2  10   2       62.46       65.57      2.50 o
   3  10   2        0.02       -0.45      0.76 o
   4  10   2        0.24        0.94      0.91 o
   5  10   2       32.62       30.30      4.77 o
   6  10   2       11.38       11.36      2.27 o
  -6  11   2       13.56       13.25      1.55 o
  -5  11   2        3.86        3.66      1.12 o
  -4  11   2      108.63      120.75      2.91 o
  -3  11   2       79.78       80.16      2.30 o
  -2  11   2      103.53       91.26      2.33 o
  -1  11   2        0.45        0.65      0.80 o
   0  11   2       65.66       64.31      2.30 o
   1  11   2        8.36        8.73      0.93 o
   2  11   2        1.07        0.24      2.04 o
   3  11   2        7.44        6.14      1.07 o
   4  11   2        3.19        2.77      1.06 o
   5  11   2        4.69        5.44      1.18 o
  -4  12   2       13.50        7.53      1.29 o
  -3  12   2        0.71       -0.17      0.80 o
  -2  12   2        0.24        0.76      0.73 o
  -1  12   2        0.02       -0.46      0.80 o
   0  12   2       36.30       36.52      1.92 o
   1  12   2        4.22        3.55      0.79 o
   2  12   2       10.61        9.50      1.23 o
   3  12   2        8.65       10.53      1.27 o
   4  12   2        9.45       11.90      1.44 o
  -3  13   2        0.93       -0.76      1.36 o
  -2  13   2       13.86       18.65      1.31 o
  -1  13   2       61.35       64.40      2.67 o
   0  13   2        4.09        3.48      1.07 o
   1  13   2       17.95       22.91      1.72 o
   2  13   2        0.00       -0.64      0.91 o
 -10   1   3        0.85        1.44      0.79 o
  -9   1   3       45.86       48.62      2.01 o
  -8   1   3      120.25      131.03      2.14 o
  -7   1   3       27.46       19.06      0.82 o
  -6   1   3      112.09      104.56      1.63 o
  -5   1   3       50.83       60.60      1.08 o
  -4   1   3      162.94      166.00      1.66 o
  -3   1   3     4428.37     4570.79     30.78 o
  -2   1   3      734.34      719.73      4.94 o
  -1   1   3     3440.27     3429.35     23.30 o
   0   1   3       47.77       48.35      0.63 o
   1   1   3      982.91      960.38      6.06 o
   2   1   3     1341.23     1342.57      8.68 o
   3   1   3      665.68      652.61      5.29 o
   4   1   3       68.16       74.96      1.10 o
   5   1   3       89.49       89.73      1.31 o
   6   1   3      101.74       99.42      1.40 o
   7   1   3       11.74        9.86      0.56 o
   8   1   3      138.47      131.93      2.02 o
   9   1   3       57.04       69.40      1.74 o
 -10   2   3        3.59        4.33      0.96 o
  -9   2   3        0.51        1.40      0.69 o
  -8   2   3        5.91        2.81      0.66 o
  -7   2   3       26.79       23.44      0.89 o
  -6   2   3       48.44       53.73      1.16 o
  -5   2   3       13.94       18.21      0.65 o
  -4   2   3      167.78      182.69      2.19 o
  -3   2   3       65.58       56.43      0.81 o
  -2   2   3      269.45      269.55      2.68 o
  -1   2   3     1110.61     1092.05     11.41 o
   0   2   3     1568.53     1500.20     13.73 o
   1   2   3      310.25      329.95      2.61 o
   2   2   3      500.03      487.49      3.53 o
   3   2   3      447.49      436.05      3.48 o
   4   2   3      683.11      684.01      5.68 o
   5   2   3      117.10      106.61      1.47 o
   6   2   3       38.24       35.88      1.67 o
   7   2   3       42.62       47.55      1.13 o
   8   2   3       69.11       75.62      1.57 o
   9   2   3        9.17       11.84      1.02 o
  -9   3   3        5.02        5.16      0.80 o
  -8   3   3        2.84        1.31      0.58 o
  -7   3   3      115.59      108.15      1.96 o
  -6   3   3      441.74      418.96      4.28 o
  -5   3   3      172.73      180.56      2.19 o
  -4   3   3       58.58       57.16      0.97 o
  -3   3   3       18.72       25.77      0.79 o
  -2   3   3     3342.10     3326.23     29.72 o
  -1   3   3        7.58       11.19      0.32 o
   0   3   3      223.00      220.27      2.05 o
   1   3   3        0.02        0.54      0.10 o
   2   3   3       80.44       69.98      0.87 o
   3   3   3        1.60        0.30      0.22 o
   4   3   3      135.01      143.34      1.36 o
   5   3   3      113.06      111.99      1.52 o
   6   3   3       48.70       44.69      1.04 o
   7   3   3        5.76        6.97      0.57 o
   8   3   3        6.30        5.49      0.78 o
   9   3   3       77.56       87.18      2.60 o
  -9   4   3        0.51        2.80      0.75 o
  -8   4   3        0.73        0.09      0.53 o
  -7   4   3       34.02       29.11      1.11 o
  -6   4   3      268.95      258.65      3.01 o
  -5   4   3      233.19      222.34      2.56 o
  -4   4   3      379.14      409.33      3.91 o
  -3   4   3        0.03        1.54      0.26 o
  -2   4   3     1073.07     1206.63     11.17 o
  -1   4   3     1334.28     1403.83     12.83 o
   0   4   3      494.91      530.74      5.16 o
   1   4   3      229.16      235.63      2.23 o
   2   4   3     1067.80     1091.01      8.56 o
   3   4   3      499.49      548.35      4.61 o
   4   4   3       23.05       18.05      0.83 o
   5   4   3       24.48       26.31      0.74 o
   6   4   3      456.76      433.68      4.14 o
   7   4   3       46.74       45.77      1.43 o
   8   4   3        1.80        1.55      0.63 o
   9   4   3        6.96        7.53      0.90 o
  -9   5   3        6.76        8.61      1.14 o
  -8   5   3       22.20       22.89      1.46 o
  -7   5   3       22.49       23.18      1.01 o
  -6   5   3        8.74        9.22      0.71 o
  -5   5   3      390.94      410.09      4.13 o
  -4   5   3       55.75       55.70      1.02 o
  -3   5   3       69.15       71.99      1.76 o
  -2   5   3      734.36      734.72      6.42 o
  -1   5   3       69.10       64.33      1.04 o
   0   5   3      158.13      162.34      1.99 o
   1   5   3      203.61      184.30      1.84 o
   2   5   3       20.51       20.66      0.70 o
   3   5   3      248.56      288.95      3.18 o
   4   5   3      381.55      398.18      3.85 o
   5   5   3       17.56       15.57      0.60 o
   6   5   3      107.41      104.73      2.28 o
   7   5   3        2.56        3.10      0.73 o
   8   5   3        0.11       -0.15      0.68 o
   9   5   3       13.63       15.61      1.68 o
  -9   6   3        0.00       -0.25      0.84 o
  -8   6   3       10.63        9.73      1.35 o
  -7   6   3        0.50        0.79      0.55 o
  -6   6   3      219.13      230.06      3.15 o
  -5   6   3      417.46      403.98      4.60 o
  -4   6   3        2.19        0.50      0.49 o
  -3   6   3        4.08        2.37      0.34 o
  -2   6   3      381.24      413.57      4.48 o
  -1   6   3      118.18      135.29      1.99 o
   0   6   3      134.19      144.73      2.58 o
   1   6   3        9.60        8.43      0.42 o
   2   6   3        7.95        8.65      0.59 o
   3   6   3     1128.29     1170.83     10.88 o
   4   6   3       26.47       20.00      0.62 o
   5   6   3       33.26       33.31      1.21 o
   6   6   3      214.71      215.35      3.53 o
   7   6   3       16.14       17.55      1.13 o
   8   6   3        0.06       -0.21      0.69 o
  -8   7   3       17.37       17.11      1.37 o
  -7   7   3      117.05      122.69      2.52 o
  -6   7   3      123.98      134.14      2.72 o
  -5   7   3        0.33        0.45      0.47 o
  -4   7   3        9.07        8.67      0.70 o
  -3   7   3       33.63       31.70      1.01 o
  -2   7   3        4.68        6.72      0.70 o
  -1   7   3        0.30        0.11      0.29 o
   0   7   3      123.59      118.37      1.70 o
   1   7   3        0.00        0.42      0.31 o
   2   7   3       38.48       43.01      1.05 o
   3   7   3       55.96       62.01      1.34 o
   4   7   3       68.62       71.14      1.89 o
   5   7   3       78.41       71.34      2.82 o
   6   7   3        0.54        2.08      0.68 o
   7   7   3        1.34        1.44      0.68 o
   8   7   3        3.22        1.83      1.25 o
  -8   8   3        0.92        1.57      1.12 o
  -7   8   3        1.01        1.71      0.81 o
  -6   8   3       54.19       49.03      1.70 o
  -5   8   3       10.76       10.27      0.79 o
  -4   8   3        0.17       -0.38      0.45 o
  -3   8   3       21.03       22.32      0.93 o
  -2   8   3      143.41      137.29      1.98 o
  -1   8   3       32.82       34.71      1.04 o
   0   8   3      180.38      193.91      2.98 o
   1   8   3       89.17       83.57      1.47 o
   2   8   3       74.52       80.38      1.60 o
   3   8   3       64.30       65.90      3.25 o
   4   8   3        1.49        0.96      0.61 o
   5   8   3       58.21       53.97      1.89 o
   6   8   3        0.12       -0.18      0.72 o
   7   8   3       25.23       31.70      1.74 o
  -7   9   3       29.81       27.18      1.87 o
  -6   9   3        7.25        9.50      0.90 o
  -5   9   3        4.04        5.84      0.76 o
  -4   9   3       39.59       41.01      3.24 o
  -3   9   3      101.95       88.71      1.85 o
  -2   9   3        0.19       -0.14      0.39 o
  -1   9   3      318.89      291.05      3.91 o
   0   9   3       25.90       27.86      1.24 o
   1   9   3       89.83       82.76      1.75 o
   2   9   3       20.37       20.37      1.04 o
   3   9   3        0.00       -0.58      0.58 o
   4   9   3      314.35      326.44      6.43 o
   5   9   3      135.74      124.50      2.94 o
   6   9   3       67.95       72.38      2.84 o
   7   9   3        0.02        1.37      0.97 o
  -6  10   3       20.61       28.89      1.93 o
  -5  10   3       40.59       41.49      2.00 o
  -4  10   3      151.02      152.88      2.76 o
  -3  10   3        5.76        8.67      0.92 o
  -2  10   3        0.85        0.35      0.47 o
  -1  10   3       45.10       51.58      1.46 o
   0  10   3       11.15       10.27      0.92 o
   1  10   3       27.79       27.19      1.13 o
   2  10   3      133.75      135.61      2.80 o
   3  10   3        0.15       -0.61      0.67 o
   4  10   3        0.86        2.44      1.01 o
   5  10   3       29.99       27.48      4.62 o
   6  10   3        0.00       -0.38      0.96 o
  -5  11   3       12.59        8.18      1.34 o
  -4  11   3        0.26       -0.05      0.70 o
  -3  11   3       59.57       56.28      2.52 o
  -2  11   3        0.22       -0.38      0.54 o
  -1  11   3       54.12       55.12      2.50 o
   0  11   3       25.65       27.32      1.66 o
   1  11   3        1.05        1.23      0.67 o
   2  11   3        2.43        2.96      0.91 o
   3  11   3        3.79        2.84      0.91 o
   4  11   3        7.02        6.12      1.51 o
   5  11   3        9.62        7.87      1.34 o
  -4  12   3        4.31        5.47      1.23 o
  -3  12   3        0.00       -0.47      0.75 o
  -2  12   3       42.67       45.02      2.19 o
  -1  12   3       25.97       22.09      1.55 o
   0  12   3       19.58       16.24      2.20 o
   1  12   3        5.04        3.71      0.87 o
   2  12   3        0.99       -0.71      0.80 o
   3  12   3        2.98        1.56      1.01 o
   4  12   3       99.06      102.41      4.77 o
  -2  13   3       56.75       60.18      2.12 o
  -1  13   3        6.89        5.20      1.16 o
   0  13   3        0.03       -0.91      0.91 o
   1  13   3        2.54        1.73      0.84 o
   2  13   3        5.27        3.07      1.12 o
 -10   0   4        0.13        1.10      1.20 o
  -9   0   4       32.88       28.98      2.95 o
  -8   0   4        5.52        7.07      0.95 o
  -7   0   4       48.82       57.37      2.40 o
  -6   0   4        8.62        9.98      0.97 o
  -5   0   4       25.92       28.66      1.15 o
  -4   0   4     4483.45     4661.48     41.36 o
  -3   0   4        6.85        5.90      0.65 o
  -2   0   4        0.09        0.24      0.20 o
  -1   0   4      358.08      322.61      3.60 o
   0   0   4       41.36       46.15      0.70 o
   1   0   4       19.84       21.13      0.41 o
   2   0   4       84.58      110.11      1.51 o
   3   0   4       45.51       38.59      0.80 o
   4   0   4        2.83        5.35      0.40 o
   5   0   4        7.56        6.22      0.58 o
   6   0   4      161.38      152.60      2.60 o
   7   0   4      117.06      113.35      2.27 o
   8   0   4       10.84       10.36      1.08 o
   9   0   4       69.70       69.34      3.21 o
 -10   1   4        0.00        0.09      0.75 o
  -9   1   4        1.97        3.11      1.27 o
  -8   1   4        0.67        0.31      0.57 o
  -7   1   4        0.54       -0.09      0.42 o
  -6   1   4       32.96       32.95      0.92 o
  -5   1   4       56.33       61.97      1.02 o
  -4   1   4        1.44        0.45      0.30 o
  -3   1   4      364.62      376.46      2.97 o
  -2   1   4       63.66       63.73      0.66 o
  -1   1   4       29.87       32.46      0.38 o
   0   1   4      432.37      419.85      3.10 o
   1   1   4     4685.80     4695.24     28.91 o
   2   1   4      707.06      711.06      4.74 o
   3   1   4      324.85      311.24      2.46 o
   4   1   4      447.44      448.18      3.31 o
   5   1   4      121.02      125.10      1.51 o
   6   1   4      169.99      161.64      1.89 o
   7   1   4       48.52       45.96      1.10 o
   8   1   4        1.85        1.50      0.51 o
   9   1   4        0.01       -0.15      0.69 o
 -10   2   4        5.04        6.31      1.16 o
  -9   2   4        5.84        7.48      0.84 o
  -8   2   4        5.55        4.10      0.68 o
  -7   2   4       26.57       22.07      0.90 o
  -6   2   4       97.44       98.57      1.94 o
  -5   2   4        4.32        8.37      0.78 o
  -4   2   4      502.58      558.45      5.04 o
  -3   2   4      106.55      113.48      1.12 o
  -2   2   4      525.17      508.80      4.44 o
  -1   2   4      428.24      423.74      3.83 o
   0   2   4       89.94       98.94      1.10 o
   1   2   4      222.06      241.08      1.80 o
   2   2   4      438.52      480.11      3.49 o
   3   2   4       56.39       63.89      0.76 o
   4   2   4        3.71        6.33      0.40 o
   5   2   4      180.02      188.20      2.49 o
   6   2   4      177.76      167.18      2.89 o
   7   2   4       75.49       72.15      1.29 o
   8   2   4        0.26        0.24      0.54 o
   9   2   4        5.27        4.33      0.82 o
  -9   3   4        5.44        6.92      0.83 o
  -8   3   4        6.74       12.03      1.28 o
  -7   3   4       11.36       12.37      0.81 o
  -6   3   4        6.35        9.82      0.63 o
  -5   3   4     1419.50     1429.21     12.13 o
  -4   3   4        0.20        0.13      0.26 o
  -3   3   4       29.16       27.05      0.57 o
  -2   3   4      185.79      176.46      1.83 o
  -1   3   4       78.76       91.58      1.51 o
   0   3   4        0.04        0.03      0.19 o
   1   3   4     1085.55     1097.13      8.60 o
   2   3   4      997.88     1077.16     10.00 o
   3   3   4      179.59      211.62      1.95 o
   4   3   4      456.30      469.99      3.65 o
   5   3   4       32.97       36.02      0.89 o
   6   3   4      376.79      358.78      4.34 o
   7   3   4       39.79       38.71      1.19 o
   8   3   4        3.79        4.28      0.72 o
   9   3   4        0.00        0.07      0.67 o
  -9   4   4       11.84       13.44      1.10 o
  -8   4   4       29.21       29.26      1.36 o
  -7   4   4        4.52        5.04      0.64 o
  -6   4   4       29.36       25.52      1.02 o
  -5   4   4      144.32      134.11      2.08 o
  -4   4   4       51.35       45.28      0.89 o
  -3   4   4       62.13       67.39      1.14 o
  -2   4   4      128.78      140.62      1.77 o
  -1   4   4      530.54      565.32      6.50 o
   0   4   4       35.13       27.99      0.58 o
   1   4   4      112.44      119.35      1.20 o
   2   4   4      190.46      207.63      2.44 o
   3   4   4      446.79      479.21      4.80 o
   4   4   4       10.21        9.27      0.79 o
   5   4   4       19.83       18.52      0.69 o
   6   4   4       29.85       26.33      1.08 o
   7   4   4       45.02       46.30      2.18 o
   8   4   4        0.01       -0.21      0.58 o
   9   4   4        0.26       -0.11      0.68 o
  -9   5   4        4.82        4.98      0.90 o
  -8   5   4       36.74       42.09      1.92 o
  -7   5   4        0.24        0.95      0.52 o
  -6   5   4      100.14      100.58      1.88 o
  -5   5   4     1564.76     1558.01     14.61 o
  -4   5   4      137.13      132.93      2.02 o
  -3   5   4      786.50      808.95      8.69 o
  -2   5   4      210.86      202.78      2.15 o
  -1   5   4        3.36        6.06      0.36 o
   0   5   4     2251.09     2269.25     20.55 o
   1   5   4       19.55       22.28      0.60 o
   2   5   4      740.74      765.81      7.36 o
   3   5   4      656.72      684.63      6.64 o
   4   5   4      105.00      103.95      1.87 o
   5   5   4      278.48      266.06      3.74 o
   6   5   4      186.25      179.34      3.11 o
   7   5   4        3.29        4.28      0.80 o
   8   5   4        1.60        0.70      0.85 o
  -9   6   4       12.07       14.98      1.85 o
  -8   6   4       11.11       12.90      1.02 o
  -7   6   4       55.02       52.50      2.67 o
  -6   6   4       14.03       13.89      0.83 o
  -5   6   4        1.17        1.88      0.54 o
  -4   6   4       55.32       60.08      1.83 o
  -3   6   4      434.13      433.02      5.13 o
  -2   6   4        2.00        2.23      0.32 o
  -1   6   4       15.07       15.82      0.65 o
   0   6   4       21.67       23.47      1.07 o
   1   6   4       14.41       13.49      0.51 o
   2   6   4       58.18       62.63      1.22 o
   3   6   4        0.79        2.53      0.49 o
   4   6   4        0.35        0.96      0.52 o
   5   6   4       10.79        8.82      0.93 o
   6   6   4      127.14      121.59      2.52 o
   7   6   4       21.47       21.23      1.18 o
   8   6   4        7.77        7.08      0.98 o
  -8   7   4        0.22       -0.17      0.96 o
  -7   7   4       15.66       14.90      1.02 o
  -6   7   4       97.53      100.22      2.17 o
  -5   7   4       59.12       52.44      1.50 o
  -4   7   4       12.98        9.42      0.71 o
  -3   7   4        8.45        8.03      0.58 o
  -2   7   4        6.45        5.49      0.51 o
  -1   7   4        0.03       -0.16      0.29 o
   0   7   4       56.83       57.22      1.22 o
   1   7   4       39.98       37.57      0.85 o
   2   7   4       33.40       39.87      1.01 o
   3   7   4      169.09      166.33      3.71 o
   4   7   4        0.22       -0.29      0.60 o
   5   7   4        9.01        9.96      1.02 o
   6   7   4       48.41       53.44      1.73 o
   7   7   4       10.99       10.19      0.99 o
   8   7   4        0.00        0.12      0.75 o
  -8   8   4        4.00        3.18      0.95 o
  -7   8   4        8.01       10.20      1.01 o
  -6   8   4        0.05       -0.54      0.54 o
  -5   8   4       42.77       40.25      1.36 o
  -4   8   4       40.90       30.55      1.15 o
  -3   8   4       19.78       20.84      0.94 o
  -2   8   4        1.42        2.29      0.48 o
  -1   8   4        7.11        6.76      0.57 o
   0   8   4       42.67       45.26      1.07 o
   1   8   4        5.91        6.08      0.52 o
   2   8   4      645.63      617.01      7.00 o
   3   8   4      238.65      219.31      4.50 o
   4   8   4       51.26       46.38      2.51 o
   5   8   4        0.30       -0.67      0.67 o
   6   8   4       12.10       12.16      1.37 o
   7   8   4       12.09       12.94      1.13 o
  -7   9   4       43.31       58.53      2.30 o
  -6   9   4        9.84       13.35      0.98 o
  -5   9   4       19.00       19.29      1.02 o
  -4   9   4      182.54      202.90      3.52 o
  -3   9   4        4.30        4.24      0.61 o
  -2   9   4      110.25      105.62      2.40 o
  -1   9   4      121.71      119.29      2.38 o
   0   9   4        0.35       -0.13      0.55 o
   1   9   4      265.39      269.90      3.70 o
   2   9   4       29.96       28.63      1.36 o
   3   9   4        0.16       -0.45      0.55 o
   4   9   4       50.37       52.32      1.83 o
   5   9   4        4.25        5.99      0.95 o
   6   9   4       35.25       37.80      2.18 o
  -6  10   4       12.86       12.04      1.44 o
  -5  10   4        5.50        5.47      0.79 o
  -4  10   4      202.53      184.48      3.43 o
  -3  10   4       15.23       14.73      1.00 o
  -2  10   4        0.10        0.03      0.48 o
  -1  10   4       56.07       58.24      1.57 o
   0  10   4       19.01       19.14      1.59 o
   1  10   4       15.45       17.56      0.94 o
   2  10   4       79.82       73.06      2.04 o
   3  10   4        8.15        8.83      0.92 o
   4  10   4        6.50        5.82      0.93 o
   5  10   4        5.01        3.17      1.12 o
   6  10   4        1.50        1.84      1.14 o
  -5  11   4        4.47        6.68      0.95 o
  -4  11   4       27.41       26.36      1.45 o
  -3  11   4        0.08        0.54      0.69 o
  -2  11   4        0.06       -0.46      0.46 o
  -1  11   4       43.74       39.53      1.41 o
   0  11   4       72.99       66.27      1.97 o
   1  11   4       63.74       59.88      2.73 o
   2  11   4       14.04       10.05      1.29 o
   3  11   4       39.05       33.90      4.54 o
   4  11   4       27.05       29.49      1.92 o
   5  11   4       22.43       22.41      1.81 o
  -4  12   4       62.76       59.90      2.17 o
  -3  12   4        4.46        7.32      1.20 o
  -2  12   4        8.81        8.82      0.84 o
  -1  12   4       22.38       22.52      1.53 o
   0  12   4        6.46        6.54      1.07 o
   1  12   4       11.18        9.85      1.32 o
   2  12   4       42.35       37.12      2.03 o
   3  12   4       46.25       52.85      2.46 o
  -2  13   4        8.80       13.33      1.16 o
  -1  13   4        0.00        0.83      0.98 o
   0  13   4        0.20       -0.45      0.73 o
   1  13   4        0.01       -0.75      0.75 o
  -9   1   5       16.57       19.28      1.24 o
  -8   1   5      105.40      104.93      2.41 o
  -7   1   5        0.88        0.14      0.54 o
  -6   1   5        4.75        2.27      0.42 o
  -5   1   5       23.83       20.67      0.49 o
  -4   1   5        7.53        3.40      0.24 o
  -3   1   5      362.40      377.06      2.81 o
  -2   1   5     1441.56     1444.99      9.33 o
  -1   1   5       94.17       93.40      0.78 o
   0   1   5     1518.31     1538.72      9.53 o
   1   1   5     1133.37     1142.04      7.90 o
   2   1   5       19.41       22.15      0.36 o
   3   1   5      615.37      582.33      4.07 o
   4   1   5       18.65       16.20      0.63 o
   5   1   5      237.71      223.94      2.00 o
   6   1   5      319.39      298.74      2.95 o
   7   1   5        2.14        3.28      0.47 o
   8   1   5       62.44       58.37      1.51 o
   9   1   5       67.07       74.90      2.31 o
  -9   2   5        5.54        4.77      0.99 o
  -8   2   5        3.36        3.07      0.69 o
  -7   2   5        0.01        0.15      0.55 o
  -6   2   5       59.95       56.32      1.32 o
  -5   2   5       11.35       13.23      0.55 o
  -4   2   5        0.15        1.86      0.25 o
  -3   2   5      116.01      125.68      1.50 o
  -2   2   5       33.53       24.53      0.55 o
  -1   2   5      122.20      129.87      1.60 o
   0   2   5     1268.70     1293.29     12.01 o
   1   2   5       77.31       81.60      0.81 o
   2   2   5       25.14       23.04      0.50 o
   3   2   5     1162.38     1176.40      8.67 o
   4   2   5      250.20      251.56      2.20 o
   5   2   5      363.88      341.23      3.08 o
   6   2   5       59.77       55.92      1.10 o
   7   2   5       15.92       16.55      0.77 o
   8   2   5        2.79        3.53      0.65 o
   9   2   5       13.62       16.46      1.30 o
  -9   3   5        0.68        0.92      0.87 o
  -8   3   5       16.18       16.84      0.95 o
  -7   3   5      105.73       98.31      1.93 o
  -6   3   5      336.55      318.61      3.85 o
  -5   3   5      142.21      132.83      1.87 o
  -4   3   5        1.34        0.45      0.29 o
  -3   3   5       43.78       47.58      0.84 o
  -2   3   5        0.54        0.28      0.13 o
  -1   3   5       38.57       36.48      0.63 o
   0   3   5      586.05      659.28      5.40 o
   1   3   5      458.77      530.56      4.60 o
   2   3   5      114.87       87.54      1.10 o
   3   3   5        1.64        2.30      0.26 o
   4   3   5      229.39      234.98      2.63 o
   5   3   5      144.46      131.81      1.52 o
   6   3   5       64.73       66.18      1.58 o
   7   3   5       36.29       38.78      1.19 o
   8   3   5       33.14       29.99      1.19 o
   9   3   5       29.26       30.27      1.60 o
  -9   4   5       42.79       50.00      2.10 o
  -8   4   5       20.53       30.36      1.68 o
  -7   4   5        2.04        0.79      0.54 o
  -6   4   5      872.13      880.24      9.58 o
  -5   4   5       95.30       87.88      1.58 o
  -4   4   5       59.13       53.48      0.91 o
  -3   4   5      323.05      338.64      3.60 o
  -2   4   5      309.46      338.06      2.95 o
  -1   4   5     2055.64     2238.05     22.26 o
   0   4   5      613.04      670.87      5.08 o
   1   4   5        0.86        0.84      0.20 o
   2   4   5      517.13      578.52      5.78 o
   3   4   5        2.15        3.27      0.49 o
   4   4   5        4.42        5.06      0.42 o
   5   4   5       55.23       52.47      1.37 o
   6   4   5       32.08       29.35      1.13 o
   7   4   5       34.53       35.45      1.30 o
   8   4   5        0.02        0.46      0.64 o
  -9   5   5        4.06        5.81      0.90 o
  -8   5   5        1.22        2.24      0.72 o
  -7   5   5       38.42       36.69      1.36 o
  -6   5   5       25.36       22.65      0.97 o
  -5   5   5        0.29        2.30      0.54 o
  -4   5   5      301.53      295.56      3.06 o
  -3   5   5        0.11        0.74      0.49 o
  -2   5   5       44.95       38.85      0.80 o
  -1   5   5      486.60      519.29      7.44 o
   0   5   5      216.00      258.39      3.53 o
   1   5   5      221.52      246.52      2.56 o
   2   5   5        4.27        2.27      0.43 o
   3   5   5        1.77        1.22      0.63 o
   4   5   5       22.41       20.45      1.32 o
   5   5   5        5.80        5.24      0.79 o
   6   5   5        1.90        1.59      0.65 o
   7   5   5       21.57       20.54      1.19 o
   8   5   5        2.12        0.77      0.76 o
  -8   6   5        0.92        0.43      0.94 o
  -7   6   5       14.28       13.29      0.94 o
  -6   6   5      334.72      309.53      4.74 o
  -5   6   5      136.27      139.30      2.42 o
  -4   6   5       15.09       17.11      0.73 o
  -3   6   5       11.29        9.08      0.60 o
  -2   6   5        8.05       12.40      0.61 o
  -1   6   5     1353.96     1422.94     20.73 o
   0   6   5      331.02      356.60      4.99 o
   1   6   5      149.37      146.48      1.94 o
   2   6   5     1327.31     1299.59     13.43 o
   3   6   5        6.72        5.45      1.00 o
   4   6   5       79.17       73.48      1.95 o
   5   6   5       11.29       10.59      0.95 o
   6   6   5        0.12        0.03      0.62 o
   7   6   5        0.01        1.03      0.87 o
   8   6   5        1.69        1.45      0.78 o
  -8   7   5        4.78        5.75      0.89 o
  -7   7   5       24.13       30.09      1.34 o
  -6   7   5      109.25      113.32      2.91 o
  -5   7   5        0.06       -0.33      0.52 o
  -4   7   5      127.50      129.74      2.03 o
  -3   7   5       26.27       28.40      0.99 o
  -2   7   5        1.77        2.42      0.41 o
  -1   7   5        1.08        3.29      0.41 o
   0   7   5       49.53       45.09      0.99 o
   1   7   5      358.08      337.63      3.45 o
   2   7   5      133.46      133.82      2.05 o
   3   7   5      219.77      208.40      3.52 o
   4   7   5       64.48       52.77      1.71 o
   5   7   5      235.49      210.59      3.90 o
   6   7   5       13.19       12.93      1.04 o
   7   7   5        0.08       -0.13      0.71 o
  -8   8   5        0.05       -1.36      1.51 o
  -7   8   5       42.63       51.69      1.72 o
  -6   8   5        0.11        0.00      0.61 o
  -5   8   5       39.38       43.30      1.43 o
  -4   8   5       17.26       14.02      0.86 o
  -3   8   5       24.97       26.26      1.46 o
  -2   8   5      500.63      478.90      5.74 o
  -1   8   5        1.92        1.87      0.48 o
   0   8   5        0.89        0.99      0.38 o
   1   8   5        5.61        6.21      0.69 o
   2   8   5       10.77       11.23      0.89 o
   3   8   5       33.90       35.30      2.00 o
   4   8   5        1.72        0.54      0.64 o
   5   8   5        0.37       -0.67      0.67 o
   6   8   5        0.01       -0.53      0.75 o
   7   8   5        1.16        2.13      0.83 o
  -7   9   5       68.77       80.58      2.48 o
  -6   9   5        9.74       11.58      1.00 o
  -5   9   5       23.66       22.10      1.11 o
  -4   9   5       23.09       25.27      1.55 o
  -3   9   5      116.81      107.42      2.12 o
  -2   9   5       86.67       97.48      2.05 o
  -1   9   5      102.68       93.17      2.30 o
   0   9   5       11.14        8.74      1.16 o
   1   9   5     1272.38     1223.69     12.91 o
   2   9   5        8.06        8.15      0.89 o
   3   9   5        7.56        6.14      1.16 o
   4   9   5       58.73       60.28      1.95 o
   5   9   5        6.07        4.65      0.90 o
   6   9   5       59.96       62.51      2.30 o
  -6  10   5       10.42       14.58      1.08 o
  -5  10   5       48.63       46.79      1.57 o
  -4  10   5        7.25        6.10      0.77 o
  -3  10   5        0.58        1.00      0.60 o
  -2  10   5      186.22      177.06      2.60 o
  -1  10   5        1.34        0.07      0.54 o
   0  10   5        0.04        0.35      0.57 o
   1  10   5       14.32       14.70      0.92 o
   2  10   5       43.50       42.90      1.62 o
   3  10   5        2.21        3.02      0.78 o
   4  10   5       40.50       43.09      3.02 o
   5  10   5        0.51        0.52      1.01 o
  -5  11   5       21.49       19.90      1.33 o
  -4  11   5        4.36        4.85      0.87 o
  -3  11   5       16.54       17.17      1.02 o
  -2  11   5        0.70       -0.41      0.50 o
  -1  11   5       39.85       38.33      1.40 o
   0  11   5       11.05       11.94      1.39 o
   1  11   5        5.90        6.09      0.77 o
   2  11   5        1.72        1.76      0.75 o
   3  11   5       13.65       14.22      1.42 o
   4  11   5        0.39        1.06      1.01 o
  -4  12   5        6.80        7.10      1.27 o
  -3  12   5        2.19        2.12      0.84 o
  -2  12   5        0.00       -0.03      0.58 o
  -1  12   5        6.50        5.53      1.01 o
   0  12   5        0.42       -0.07      0.70 o
   1  12   5        0.71       -0.45      0.91 o
   2  12   5        1.31        1.89      0.98 o
   3  12   5        8.69        9.12      1.38 o
  -1  13   5        1.03        0.72      0.98 o
   0  13   5       14.90       18.90      1.36 o
  -9   0   6        7.04        4.70      1.23 o
  -8   0   6       11.10       13.24      1.44 o
  -7   0   6       53.76       64.49      2.46 o
  -6   0   6        4.13        9.08      0.63 o
  -5   0   6      105.85       96.65      1.80 o
  -4   0   6      553.29      585.16      8.95 o
  -3   0   6      611.94      707.11      7.45 o
  -2   0   6        0.29        1.10      0.26 o
  -1   0   6     1015.94     1060.34     11.16 o
   0   0   6     1356.21     1393.96     14.47 o
   1   0   6      291.04      287.22      3.10 o
   2   0   6      697.16      793.57      7.52 o
   3   0   6       58.12       62.77      1.10 o
   4   0   6       36.41       36.39      0.87 o
   5   0   6       53.71       44.22      1.10 o
   6   0   6       16.78       17.56      1.01 o
   7   0   6      173.67      172.82      3.63 o
   8   0   6       31.62       33.24      1.71 o
   9   0   6       22.89       22.45      2.03 o
  -9   1   6        2.57        2.28      0.77 o
  -8   1   6       12.85        5.77      0.83 o
  -7   1   6       11.47       12.23      0.90 o
  -6   1   6        0.00        0.56      0.40 o
  -5   1   6        0.53        0.59      0.22 o
  -4   1   6      178.34      173.86      1.55 o
  -3   1   6      154.22      150.45      1.38 o
  -2   1   6      151.41      146.76      1.38 o
  -1   1   6        0.03        0.06      0.13 o
   0   1   6     1809.99     1897.35     12.21 o
   1   1   6       42.99       47.88      0.59 o
   2   1   6      735.97      756.87      4.94 o
   3   1   6       18.44       18.69      0.44 o
   4   1   6        6.09        5.97      0.32 o
   5   1   6        3.25        4.71      0.34 o
   6   1   6        0.96        0.87      0.48 o
   7   1   6        3.50        2.43      0.54 o
   8   1   6        8.08        9.57      0.90 o
   9   1   6        9.18       11.80      1.29 o
  -9   2   6        6.87       14.07      2.08 o
  -8   2   6        1.68        0.80      0.75 o
  -7   2   6        0.76       -0.07      0.68 o
  -6   2   6       18.32       20.33      0.89 o
  -5   2   6        9.69        9.15      0.65 o
  -4   2   6      434.40      403.59      3.89 o
  -3   2   6      244.27      260.17      2.26 o
  -2   2   6        6.68        3.23      0.29 o
  -1   2   6      162.34      143.93      1.51 o
   0   2   6      807.31      901.65      7.31 o
   1   2   6     2330.77     2437.57     14.91 o
   2   2   6      338.55      386.38      2.85 o
   3   2   6      256.43      254.61      2.17 o
   4   2   6      360.32      358.84      2.79 o
   5   2   6       78.19       74.39      1.30 o
   6   2   6      115.29      111.86      1.73 o
   7   2   6       65.59       66.33      1.41 o
   8   2   6       37.03       42.13      1.52 o
  -9   3   6       34.85       44.41      2.60 o
  -8   3   6        0.04       -0.54      0.69 o
  -7   3   6        2.78        2.27      0.58 o
  -6   3   6        0.02       -0.30      0.47 o
  -5   3   6      173.33      158.23      2.23 o
  -4   3   6        5.20        6.28      0.36 o
  -3   3   6        3.91        1.86      0.25 o
  -2   3   6       17.81       10.28      0.53 o
  -1   3   6      216.66      230.60      2.46 o
   0   3   6      302.14      326.74      3.57 o
   1   3   6       80.68       68.01      0.75 o
   2   3   6        2.71        4.11      0.38 o
   3   3   6      135.56      133.91      1.73 o
   4   3   6      113.17      111.30      1.65 o
   5   3   6       16.08       17.58      0.78 o
   6   3   6        9.03        8.85      0.87 o
   7   3   6        7.37        6.72      0.63 o
   8   3   6        0.40        0.42      0.57 o
  -9   4   6       11.95       11.90      1.28 o
  -8   4   6       11.35       13.09      0.99 o
  -7   4   6        0.15       -0.53      0.55 o
  -6   4   6        6.58        8.47      0.70 o
  -5   4   6        2.24        2.44      0.48 o
  -4   4   6      161.69      169.21      1.97 o
  -3   4   6        4.19        4.49      0.36 o
  -2   4   6       13.75       15.17      0.40 o
  -1   4   6      466.74      475.60      5.50 o
   0   4   6      197.40      180.91      2.07 o
   1   4   6      460.89      470.89      5.30 o
   2   4   6      291.71      316.02      3.51 o
   3   4   6        0.32        0.20      0.44 o
   4   4   6        4.67        6.45      0.63 o
   5   4   6        0.90        0.92      0.51 o
   6   4   6       49.26       48.27      1.40 o
   7   4   6        1.60        2.41      0.76 o
   8   4   6        0.97        0.83      0.62 o
  -9   5   6       47.71       56.47      2.27 o
  -8   5   6       37.80       43.47      2.40 o
  -7   5   6       15.73        7.90      0.83 o
  -6   5   6        2.53        3.14      0.64 o
  -5   5   6      750.59      746.51      7.57 o
  -4   5   6      257.91      232.53      2.53 o
  -3   5   6      295.30      292.70      3.28 o
  -2   5   6       66.71       79.54      1.74 o
  -1   5   6      173.30      192.29      2.12 o
   0   5   6      496.92      518.42      5.55 o
   1   5   6      167.76      171.65      2.05 o
   2   5   6      134.28      131.61      2.09 o
   3   5   6       95.70      102.77      2.59 o
   4   5   6      328.79      332.22      4.98 o
   5   5   6       40.08       39.58      1.54 o
   6   5   6       78.78       78.72      2.02 o
   7   5   6        8.52        8.53      0.94 o
   8   5   6       21.46       19.79      1.32 o
  -8   6   6       13.00       13.12      1.06 o
  -7   6   6       89.15       94.37      2.21 o
  -6   6   6        1.01        2.33      0.64 o
  -5   6   6        1.35        1.29      0.56 o
  -4   6   6       32.80       34.57      1.01 o
  -3   6   6       22.22       16.50      0.67 o
  -2   6   6        0.62        2.32      0.34 o
  -1   6   6        0.50        1.24      0.30 o
   0   6   6      354.57      365.03      3.48 o
   1   6   6       13.20       11.67      0.53 o
   2   6   6      506.11      473.00      5.61 o
   3   6   6       30.33       31.36      1.75 o
   4   6   6        3.72        3.62      0.70 o
   5   6   6       35.53       35.86      1.51 o
   6   6   6       31.67       33.75      1.43 o
   7   6   6       17.60       16.57      1.16 o
  -8   7   6        0.00       -0.68      0.68 o
  -7   7   6        0.11        0.20      0.64 o
  -6   7   6        0.30       -0.05      0.58 o
  -5   7   6      152.74      143.22      2.57 o
  -4   7   6        0.03       -0.42      0.44 o
  -3   7   6       52.97       50.98      1.29 o
  -2   7   6       15.64       14.85      0.75 o
  -1   7   6       19.02       18.65      0.77 o
   0   7   6       28.20       33.47      0.94 o
   1   7   6       94.52       96.90      1.57 o
   2   7   6      269.77      266.29      4.12 o
   3   7   6        0.19        0.85      0.62 o
   4   7   6       31.87       30.42      1.40 o
   5   7   6        0.18       -0.04      0.67 o
   6   7   6       10.22       11.06      1.00 o
   7   7   6       47.16       48.45      1.90 o
  -7   8   6       14.09       12.20      1.02 o
  -6   8   6        1.91        2.15      0.68 o
  -5   8   6       17.71       17.42      0.99 o
  -4   8   6       50.60       42.22      1.35 o
  -3   8   6       34.06       34.78      1.16 o
  -2   8   6      357.63      325.96      4.25 o
  -1   8   6       48.92       41.46      1.18 o
   0   8   6      212.33      208.11      2.48 o
   1   8   6      138.91      136.17      2.37 o
   2   8   6      349.42      315.44      5.88 o
   3   8   6       21.03       22.21      1.18 o
   4   8   6       52.95       48.17      1.73 o
   5   8   6        3.48        2.20      0.80 o
   6   8   6       39.85       42.70      2.18 o
   7   8   6        4.85        4.80      1.24 o
  -7   9   6       20.53       26.04      2.12 o
  -6   9   6        0.78        0.51      0.68 o
  -5   9   6        4.21        4.78      0.75 o
  -4   9   6       17.90       20.13      1.04 o
  -3   9   6      116.03      107.18      2.15 o
  -2   9   6       81.98       77.75      1.84 o
  -1   9   6       27.03       27.28      1.07 o
   0   9   6        3.28        3.29      0.86 o
   1   9   6      227.59      217.04      3.33 o
   2   9   6        6.86        6.70      0.84 o
   3   9   6       14.20       14.03      1.03 o
   4   9   6       33.83       36.45      1.57 o
   5   9   6        3.24        6.35      1.32 o
   6   9   6        0.15       -0.34      0.81 o
  -6  10   6        0.07        0.38      0.70 o
  -5  10   6        0.05        0.20      0.61 o
  -4  10   6       35.11       31.47      3.06 o
  -3  10   6       21.33       23.42      1.12 o
  -2  10   6        0.75        0.73      0.50 o
  -1  10   6       18.96       16.90      0.94 o
   0  10   6       81.93       79.21      1.67 o
   1  10   6       17.22       19.62      1.66 o
   2  10   6        0.36       -0.32      0.62 o
   3  10   6        0.05        0.02      0.74 o
   4  10   6        0.19        0.00      0.75 o
   5  10   6       76.40       82.10      2.55 o
  -5  11   6       14.39       13.65      1.22 o
  -4  11   6        0.75        0.38      0.62 o
  -3  11   6        7.89        9.39      0.88 o
  -2  11   6        6.59        6.19      0.66 o
  -1  11   6       25.61       29.55      1.26 o
   0  11   6        4.96        4.65      0.72 o
   1  11   6       17.00       14.82      1.11 o
   2  11   6        3.71        4.46      0.84 o
   3  11   6       16.52       22.41      1.38 o
   4  11   6        4.63        4.05      1.16 o
  -3  12   6       10.80       13.85      1.44 o
  -2  12   6       30.74       27.94      1.44 o
  -1  12   6       53.87       56.01      2.42 o
   0  12   6       10.58       10.01      1.00 o
   1  12   6       23.96       28.54      2.80 o
   2  12   6        0.92        0.82      0.95 o
  -9   1   7        3.75        0.76      0.96 o
  -8   1   7       10.04       13.29      2.03 o
  -7   1   7       60.98       49.71      1.77 o
  -6   1   7      456.82      444.26      5.45 o
  -5   1   7      116.25      111.56      1.38 o
  -4   1   7       45.90       42.06      0.74 o
  -3   1   7       39.66       43.14      0.64 o
  -2   1   7      158.07      165.90      1.63 o
  -1   1   7      507.77      532.81      3.89 o
   0   1   7        0.34       -0.05      0.13 o
   1   1   7     2260.54     2369.65     15.32 o
   2   1   7       18.61       20.64      0.42 o
   3   1   7        0.29        1.28      0.20 o
   4   1   7        2.89        2.98      0.28 o
   5   1   7      184.13      166.98      1.95 o
   6   1   7      147.71      133.52      2.13 o
   7   1   7        0.35        0.36      0.53 o
   8   1   7        0.14       -0.38      0.63 o
  -9   2   7        2.09       -0.91      0.91 o
  -8   2   7       20.90       23.56      1.42 o
  -7   2   7        5.25        5.78      0.77 o
  -6   2   7        0.50        0.02      0.40 o
  -5   2   7       84.05       73.43      1.17 o
  -4   2   7       26.81       26.34      0.62 o
  -3   2   7       13.48       17.25      0.49 o
  -2   2   7      795.78      752.29      6.38 o
  -1   2   7      573.88      584.38      5.35 o
   0   2   7        2.65        1.03      0.30 o
   1   2   7       16.14       19.85      0.47 o
   2   2   7       85.33       90.07      0.97 o
   3   2   7      188.04      195.76      2.09 o
   4   2   7       12.58       14.51      0.48 o
   5   2   7       88.74       81.31      1.48 o
   6   2   7      107.06      106.52      1.71 o
   7   2   7        1.72        2.23      0.57 o
   8   2   7       26.43       31.58      1.37 o
  -9   3   7        9.30        7.18      1.34 o
  -8   3   7        3.38        3.39      0.93 o
  -7   3   7        1.15        0.65      1.10 o
  -6   3   7       61.52       63.16      1.48 o
  -5   3   7       10.61        7.15      0.67 o
  -4   3   7       18.84       15.87      0.63 o
  -3   3   7       30.29       28.43      0.60 o
  -2   3   7       56.33       39.84      0.74 o
  -1   3   7      148.06      150.11      1.76 o
   0   3   7      537.60      608.86      5.63 o
   1   3   7      106.67      129.85      1.55 o
   2   3   7       68.04       73.95      1.13 o
   3   3   7      334.10      338.50      3.77 o
   4   3   7        1.24        0.67      0.38 o
   5   3   7      495.72      480.85      4.58 o
   6   3   7        0.74        0.69      0.46 o
   7   3   7       12.46       12.65      0.81 o
   8   3   7       35.08       37.73      1.66 o
  -9   4   7       36.28       45.12      2.52 o
  -8   4   7       64.23       73.03      2.35 o
  -7   4   7        0.48        3.91      2.30 o
  -6   4   7      400.28      381.56      4.99 o
  -5   4   7       33.08       36.05      1.05 o
  -4   4   7      122.50      110.85      1.60 o
  -3   4   7        0.18        0.03      0.21 o
  -2   4   7       10.97        6.93      0.28 o
  -1   4   7      817.61      864.43     11.21 o
   0   4   7      116.70      121.26      2.95 o
   1   4   7      523.35      495.37      5.45 o
   2   4   7      284.35      275.46      3.50 o
   3   4   7      732.37      737.95      9.26 o
   4   4   7       28.48       24.63      1.02 o
   5   4   7       41.07       38.02      1.12 o
   6   4   7       17.83       16.23      0.83 o
   7   4   7        5.57        8.26      0.76 o
   8   4   7        9.12       10.92      1.11 o
  -8   5   7        2.52        2.98      0.90 o
  -7   5   7        0.86        2.08      0.68 o
  -6   5   7       22.77       18.74      1.32 o
  -5   5   7       29.87       34.11      1.19 o
  -4   5   7      168.39      165.25      2.01 o
  -3   5   7       14.63       15.90      0.93 o
  -2   5   7       34.58       35.22      0.67 o
  -1   5   7       19.20       22.40      1.01 o
   0   5   7       23.76       17.71      0.44 o
   1   5   7       50.19       47.84      0.94 o
   2   5   7       77.88       75.37      1.51 o
   3   5   7      323.67      294.75      4.42 o
   4   5   7        2.64        4.73      0.73 o
   5   5   7       34.26       37.49      1.51 o
   6   5   7        0.00       -0.57      0.58 o
   7   5   7       38.98       42.51      1.70 o
   8   5   7        1.19        2.50      1.18 o
  -8   6   7       16.94       22.10      1.45 o
  -7   6   7        0.01       -0.22      0.60 o
  -6   6   7      161.68      165.67      2.90 o
  -5   6   7       16.52       12.76      0.90 o
  -4   6   7      196.19      188.48      3.13 o
  -3   6   7       24.51       29.89      0.98 o
  -2   6   7       59.35       57.96      1.21 o
  -1   6   7     1087.20     1156.89     18.57 o
   0   6   7      162.89      165.13      2.60 o
   1   6   7       18.55       20.31      1.05 o
   2   6   7      148.21      160.48      2.54 o
   3   6   7      280.34      274.58      4.27 o
   4   6   7       59.33       54.84      1.74 o
   5   6   7       35.34       34.56      1.57 o
   6   6   7       12.28       13.78      1.02 o
   7   6   7       67.25       73.96      3.30 o
  -8   7   7        0.05       -0.03      1.01 o
  -7   7   7        9.83       10.69      1.44 o
  -6   7   7       27.12       28.17      1.24 o
  -5   7   7        1.71        0.97      0.56 o
  -4   7   7       32.92       37.90      1.25 o
  -3   7   7       67.11       66.15      1.50 o
  -2   7   7       75.18       74.86      1.55 o
  -1   7   7       57.02       51.97      1.63 o
   0   7   7      342.24      322.18      3.68 o
   1   7   7      815.55      801.72     13.18 o
   2   7   7       15.52       10.50      0.94 o
   3   7   7       55.25       54.33      1.67 o
   4   7   7      187.66      171.34      6.40 o
   5   7   7       62.20       60.00      2.01 o
   6   7   7       29.29       29.74      1.71 o
   7   7   7        4.71        8.05      1.07 o
  -7   8   7       32.33       39.12      1.53 o
  -6   8   7       34.59       36.38      1.43 o
  -5   8   7       15.63       15.31      1.01 o
  -4   8   7        9.76        7.27      0.71 o
  -3   8   7        0.00       -0.04      0.46 o
  -2   8   7        8.48        7.36      0.62 o
  -1   8   7       68.46       68.30      1.88 o
   0   8   7        2.47        3.86      0.50 o
   1   8   7       13.09       12.42      0.79 o
   2   8   7       40.28       39.20      2.96 o
   3   8   7        4.64        6.75      0.88 o
   4   8   7       12.55       12.74      1.04 o
   5   8   7        0.14       -0.55      0.73 o
   6   8   7       19.05       19.15      1.39 o
  -6   9   7        7.25        8.01      0.90 o
  -5   9   7        0.00       -0.26      0.58 o
  -4   9   7        6.78        5.36      0.72 o
  -3   9   7       92.49       87.92      1.94 o
  -2   9   7      141.79      153.67      2.80 o
  -1   9   7        6.02        6.29      0.70 o
   0   9   7       71.34       64.83      1.45 o
   1   9   7      213.56      202.53      3.18 o
   2   9   7        0.18       -0.04      0.72 o
   3   9   7        2.81        1.38      0.69 o
   4   9   7        6.10        8.62      0.98 o
   5   9   7       12.02       12.66      1.19 o
  -5  10   7        0.61       -0.10      0.63 o
  -4  10   7       55.70       64.29      1.83 o
  -3  10   7        0.79        1.44      0.63 o
  -2  10   7      163.32      170.53      2.52 o
  -1  10   7       13.54       11.99      0.87 o
   0  10   7       24.95       25.78      1.03 o
   1  10   7       26.75       26.71      1.34 o
   2  10   7       71.37       64.45      1.98 o
   3  10   7        3.40        4.09      0.82 o
   4  10   7       28.41       33.87      1.66 o
   5  10   7        0.00       -0.52      1.09 o
  -4  11   7       22.74       26.20      1.44 o
  -3  11   7        9.53        9.81      0.91 o
  -2  11   7        2.65        2.54      0.58 o
  -1  11   7        2.70        2.11      0.65 o
   0  11   7        1.48        1.41      0.63 o
   1  11   7        6.09        5.75      0.86 o
   2  11   7        4.13        5.96      0.91 o
   3  11   7        1.62        0.86      0.98 o
  -2  12   7        6.32        5.24      0.78 o
  -1  12   7        7.32        8.89      0.91 o
   0  12   7        0.50        0.60      0.69 o
   1  12   7       32.53       37.71      1.72 o
  -9   0   8        1.09        1.21      1.36 o
  -8   0   8       11.58        4.09      1.51 o
  -7   0   8       12.43        9.85      1.67 o
  -6   0   8      282.26      272.94      7.57 o
  -5   0   8        0.33        0.95      0.58 o
  -4   0   8        3.95        4.05      0.55 o
  -3   0   8     1340.85     1392.82     25.82 o
  -2   0   8        7.26       10.95      0.49 o
  -1   0   8      138.37      134.93      2.48 o
   0   0   8      838.44      898.40     11.00 o
   1   0   8      772.31      831.19     16.04 o
   2   0   8      192.84      190.43      2.36 o
   3   0   8       19.87       20.28      0.69 o
   4   0   8       43.68       47.93      1.77 o
   5   0   8     1206.72     1148.21     16.32 o
   6   0   8        7.51        5.83      0.93 o
   7   0   8       17.87       22.70      1.43 o
   8   0   8       36.39       32.35      1.81 o
  -9   1   8        0.12        0.00      0.96 o
  -8   1   8       10.87       10.09      1.29 o
  -7   1   8        7.10        6.91      0.90 o
  -6   1   8       17.18       17.05      1.08 o
  -5   1   8        7.14        6.83      0.56 o
  -4   1   8       27.45       29.00      0.64 o
  -3   1   8      373.77      373.19      2.92 o
  -2   1   8        1.57        1.34      0.21 o
  -1   1   8      114.31       89.04      0.92 o
   0   1   8        0.39        0.90      0.19 o
   1   1   8      123.01      130.31      1.36 o
   2   1   8       64.49       65.21      0.84 o
   3   1   8       80.82       80.69      1.03 o
   4   1   8        0.33        0.31      0.28 o
   5   1   8       29.84       25.57      0.97 o
   6   1   8       88.96       90.79      1.77 o
   7   1   8        1.87        1.29      0.58 o
   8   1   8        9.58        8.90      0.97 o
  -9   2   8        2.49        2.22      1.29 o
  -8   2   8        4.06        3.65      0.92 o
  -7   2   8        5.15        3.35      0.78 o
  -6   2   8       69.70       77.83      1.85 o
  -5   2   8        7.13        4.80      0.53 o
  -4   2   8        2.06        3.25      0.30 o
  -3   2   8       92.12      105.16      1.58 o
  -2   2   8      265.06      250.47      2.13 o
  -1   2   8       16.18       11.46      0.34 o
   0   2   8       64.35       61.15      0.73 o
   1   2   8      494.53      488.50      4.39 o
   2   2   8      289.68      280.52      2.35 o
   3   2   8       58.29       59.57      1.11 o
   4   2   8       10.33       10.13      0.57 o
   5   2   8      116.43      108.41      1.87 o
   6   2   8        3.68        3.08      0.58 o
   7   2   8        3.58        4.99      0.67 o
   8   2   8       22.66       22.33      1.38 o
  -9   3   8       32.10       36.46      2.19 o
  -8   3   8        0.65        0.13      0.80 o
  -7   3   8        0.36       -0.34      0.64 o
  -6   3   8       11.31        7.14      0.90 o
  -5   3   8        4.52        5.19      0.54 o
  -4   3   8       41.26       43.23      0.89 o
  -3   3   8        1.11        2.32      0.27 o
  -2   3   8       12.96       14.86      0.49 o
  -1   3   8       56.73       61.97      1.27 o
   0   3   8        1.83        1.51      0.31 o
   1   3   8       96.57      102.31      1.13 o
   2   3   8       48.94       50.75      0.78 o
   3   3   8        2.98        2.56      0.40 o
   4   3   8      352.06      307.15      3.18 o
   5   3   8        6.38        7.84      0.66 o
   6   3   8        0.00       -0.35      0.49 o
   7   3   8        3.12        1.63      0.62 o
   8   3   8        4.87        8.22      1.06 o
  -8   4   8       22.90       25.01      1.54 o
  -7   4   8       25.94       26.81      2.28 o
  -6   4   8        5.92        5.67      0.83 o
  -5   4   8       19.16       17.03      1.09 o
  -4   4   8        6.62        7.27      1.02 o
  -3   4   8      124.37      123.49      1.55 o
  -2   4   8      501.43      484.89      4.38 o
  -1   4   8        6.70       12.90      0.65 o
   0   4   8        0.99        0.98      0.39 o
   1   4   8      227.84      230.31      2.88 o
   2   4   8       56.19       58.92      1.32 o
   3   4   8       16.88       15.64      0.95 o
   4   4   8       52.05       48.44      1.24 o
   5   4   8       23.24       19.35      0.80 o
   6   4   8       55.15       62.09      1.49 o
   7   4   8        4.86        7.44      0.98 o
  -8   5   8       16.57       24.00      1.81 o
  -7   5   8       11.18        8.75      1.04 o
  -6   5   8        7.22        4.32      0.67 o
  -5   5   8        4.31        6.14      0.67 o
  -4   5   8       99.12       97.75      2.24 o
  -3   5   8      169.63      165.53      2.18 o
  -2   5   8      319.95      316.78      4.92 o
  -1   5   8       35.29       35.62      1.10 o
   0   5   8      178.11      187.93      3.22 o
   1   5   8      113.98      114.76      1.42 o
   2   5   8      197.58      207.35      3.00 o
   3   5   8        1.85       -0.10      0.58 o
   4   5   8       33.86       27.90      1.36 o
   5   5   8        0.11        0.10      0.58 o
   6   5   8        4.58        4.48      0.77 o
   7   5   8       21.12       27.23      1.68 o
  -8   6   8        8.48        9.27      1.39 o
  -7   6   8       36.54       41.52      1.80 o
  -6   6   8        8.13        7.22      0.85 o
  -5   6   8       43.14       45.44      1.38 o
  -4   6   8        1.02        0.67      0.41 o
  -3   6   8        1.19        1.17      0.37 o
  -2   6   8       23.53       18.16      0.61 o
  -1   6   8       10.08        9.58      0.43 o
   0   6   8        8.35       10.56      0.61 o
   1   6   8       28.58       26.94      0.95 o
   2   6   8      323.78      308.39      4.08 o
   3   6   8        0.84       -0.24      0.55 o
   4   6   8      148.32      142.61      2.95 o
   5   6   8        0.19        0.46      0.67 o
   6   6   8        2.53        2.01      0.76 o
   7   6   8       13.96       13.51      1.33 o
  -7   7   8       27.21       32.49      1.64 o
  -6   7   8       31.63       29.75      1.31 o
  -5   7   8        0.03        0.35      0.52 o
  -4   7   8       49.72       47.97      1.38 o
  -3   7   8        0.04       -0.29      0.41 o
  -2   7   8        0.27       -0.06      0.36 o
  -1   7   8        0.87        0.82      0.38 o
   0   7   8       40.62       36.36      1.10 o
   1   7   8        0.91        1.87      0.49 o
   2   7   8       27.19       24.89      1.04 o
   3   7   8        0.14        0.22      0.58 o
   4   7   8        6.65        6.56      0.87 o
   5   7   8        0.24        1.22      0.78 o
   6   7   8       14.11       17.18      1.24 o
  -7   8   8        0.10        1.07      1.06 o
  -6   8   8        2.11        3.37      0.74 o
  -5   8   8       18.11       19.88      1.11 o
  -4   8   8        9.43       10.65      0.82 o
  -3   8   8        0.48        0.21      0.49 o
  -2   8   8      193.25      180.96      2.81 o
  -1   8   8       12.55       10.72      0.64 o
   0   8   8       33.07       32.90      1.11 o
   1   8   8       90.00       92.70      2.10 o
   2   8   8       12.32       11.28      0.94 o
   3   8   8       57.07       56.09      1.87 o
   4   8   8        2.21        2.86      0.78 o
   5   8   8        3.86        2.78      0.91 o
   6   8   8       71.05       83.20      2.62 o
  -6   9   8        0.76        0.31      0.75 o
  -5   9   8        9.79       12.38      0.95 o
  -4   9   8        0.57        1.21      0.72 o
  -3   9   8       85.77       79.66      1.87 o
  -2   9   8       40.95       39.59      1.12 o
  -1   9   8        0.15       -0.45      0.49 o
   0   9   8       54.30       50.23      1.29 o
   1   9   8       12.04       13.11      0.86 o
   2   9   8        0.15        0.51      0.64 o
   3   9   8        8.47        9.88      1.04 o
   4   9   8        8.40        8.10      1.00 o
   5   9   8        0.30        1.02      0.84 o
  -5  10   8        5.73        7.69      1.00 o
  -4  10   8        6.56        6.68      0.83 o
  -3  10   8       16.37       24.63      1.18 o
  -2  10   8       26.97       26.50      1.11 o
  -1  10   8       25.09       29.71      1.13 o
   0  10   8       18.60       19.02      1.01 o
   1  10   8        0.04       -0.02      0.89 o
   2  10   8        0.63       -0.34      0.64 o
   3  10   8       25.05       20.40      1.31 o
   4  10   8        2.61        1.08      0.81 o
  -4  11   8        3.80        3.55      0.91 o
  -3  11   8       40.75       39.08      1.65 o
  -2  11   8       15.17       16.16      0.95 o
  -1  11   8        1.04        0.71      0.61 o
   0  11   8        1.75        2.24      0.69 o
   1  11   8        1.07        1.75      0.75 o
   2  11   8        0.27       -0.52      0.69 o
   3  11   8        0.11       -0.71      0.71 o
  -1  12   8       22.11       26.15      1.29 o
   0  12   8        0.01       -0.75      0.75 o
  -9   1   9       17.81       18.59      1.66 o
  -8   1   9        9.16        7.86      1.28 o
  -7   1   9        5.74        4.98      1.18 o
  -6   1   9      187.27      183.12      3.49 o
  -5   1   9       83.64       74.75      1.66 o
  -4   1   9      180.91      170.44      1.94 o
  -3   1   9      241.45      243.60      2.46 o
  -2   1   9       22.31       25.01      0.64 o
  -1   1   9       15.09       14.76      0.38 o
   0   1   9       80.14       93.13      1.02 o
   1   1   9       46.63       47.78      0.76 o
   2   1   9       44.40       46.21      0.80 o
   3   1   9        0.36        0.40      0.28 o
   4   1   9      211.08      205.05      2.98 o
   5   1   9       55.05       46.97      1.63 o
   6   1   9        1.10        1.58      0.54 o
   7   1   9        0.95        1.34      0.62 o
  -9   2   9       10.71        6.81      1.29 o
  -8   2   9        6.70        6.44      1.18 o
  -7   2   9       11.95       13.89      1.15 o
  -6   2   9      128.46      118.85      2.71 o
  -5   2   9       95.53       91.60      2.16 o
  -4   2   9        5.69        3.71      0.54 o
  -3   2   9      150.63      153.03      2.09 o
  -2   2   9        7.29        8.56      0.67 o
  -1   2   9       45.84       38.93      0.64 o
   0   2   9      179.49      171.99      1.64 o
   1   2   9      192.89      193.05      1.72 o
   2   2   9      135.99      142.52      1.51 o
   3   2   9        0.21        0.36      0.35 o
   4   2   9      286.33      280.50      3.29 o
   5   2   9      334.41      327.91      4.65 o
   6   2   9        2.59        3.64      0.62 o
   7   2   9        8.76        9.87      0.90 o
  -8   3   9        4.20        6.08      1.12 o
  -7   3   9        0.00        0.55      0.73 o
  -6   3   9        9.65       12.00      1.49 o
  -5   3   9       24.73       29.54      2.22 o
  -4   3   9       49.54       48.09      1.25 o
  -3   3   9      275.54      279.25      3.36 o
  -2   3   9      304.51      301.83      2.68 o
  -1   3   9        3.63        2.24      0.43 o
   0   3   9      247.76      238.69      2.23 o
   1   3   9      189.89      212.67      2.00 o
   2   3   9       18.91       20.76      0.54 o
   3   3   9      125.75      124.89      1.79 o
   4   3   9       46.66       47.62      1.21 o
   5   3   9      123.51      120.48      2.02 o
   6   3   9        0.77        1.40      0.56 o
   7   3   9       10.05       12.53      0.98 o
  -8   4   9       18.48       20.93      1.71 o
  -7   4   9       17.33       20.22      1.30 o
  -6   4   9        1.65        1.58      1.09 o
  -5   4   9        0.35        1.18      0.69 o
  -4   4   9      685.15      674.76      6.79 o
  -3   4   9       62.44       54.61      1.10 o
  -2   4   9       23.15       24.90      0.58 o
  -1   4   9       66.14       57.00      1.35 o
   0   4   9      105.64      107.70      1.71 o
   1   4   9      303.98      296.08      3.17 o
   2   4   9        1.06        1.78      0.44 o
   3   4   9      332.56      320.89      4.25 o
   4   4   9      348.22      334.84      4.67 o
   5   4   9        1.71        3.49      0.58 o
   6   4   9        0.81       -0.08      0.54 o
   7   4   9      124.32      141.40      3.96 o
  -8   5   9        6.21        6.75      1.29 o
  -7   5   9        2.94        1.89      0.80 o
  -6   5   9        1.62        1.42      0.71 o
  -5   5   9       17.49       15.46      1.04 o
  -4   5   9       58.56       65.94      1.76 o
  -3   5   9        4.65        5.28      0.47 o
  -2   5   9        2.33        0.60      0.25 o
  -1   5   9      109.11      106.59      2.86 o
   0   5   9      127.89      121.72      2.49 o
   1   5   9        0.47        0.40      0.36 o
   2   5   9       67.89       72.58      2.01 o
   3   5   9       99.11       94.32      2.16 o
   4   5   9        7.82        8.81      0.90 o
   5   5   9        4.44        4.74      0.79 o
   6   5   9        0.49        1.25      0.81 o
   7   5   9        0.15       -0.79      1.36 o
  -7   6   9        0.19       -0.61      0.86 o
  -6   6   9        7.48        9.04      1.00 o
  -5   6   9      110.67      103.60      2.51 o
  -4   6   9      225.31      224.40      3.45 o
  -3   6   9        0.03       -0.14      0.36 o
  -2   6   9       20.62       17.96      0.62 o
  -1   6   9        0.03       -0.25      0.50 o
   0   6   9       16.88       18.90      0.92 o
   1   6   9        5.50        6.32      0.59 o
   2   6   9       35.93       36.84      1.20 o
   3   6   9       13.99       12.36      0.91 o
   4   6   9        2.99        1.95      0.89 o
   5   6   9        1.26        1.06      1.29 o
   6   6   9       56.69       53.96      2.13 o
  -7   7   9        4.75        3.86      1.07 o
  -6   7   9        9.75        8.19      1.02 o
  -5   7   9        1.18        0.70      0.57 o
  -4   7   9       14.86       15.90      0.92 o
  -3   7   9      163.95      149.17      2.21 o
  -2   7   9        1.58        2.29      0.56 o
  -1   7   9      241.70      237.61      2.95 o
   0   7   9      202.90      209.89      3.02 o
   1   7   9       78.58       80.02      1.70 o
   2   7   9       24.60       23.20      1.04 o
   3   7   9       22.39       23.02      1.24 o
   4   7   9        7.13        8.62      0.95 o
   5   7   9       38.26       44.38      2.24 o
   6   7   9       10.46       10.30      1.27 o
  -6   8   9        2.02        1.50      0.95 o
  -5   8   9        8.36        7.94      1.34 o
  -4   8   9       15.91       15.81      0.92 o
  -3   8   9       60.98       62.53      1.61 o
  -2   8   9        5.82        5.62      0.53 o
  -1   8   9        0.71        0.33      0.41 o
   0   8   9        1.02        1.63      0.51 o
   1   8   9        4.01        6.61      0.69 o
   2   8   9       75.26       77.12      2.05 o
   3   8   9        8.83        8.01      1.00 o
   4   8   9        9.07       10.48      1.04 o
   5   8   9        0.58        0.89      1.74 o
  -6   9   9       62.53       65.13      4.09 o
  -5   9   9       28.06       32.68      2.57 o
  -4   9   9        4.17        7.21      0.81 o
  -3   9   9      134.30      135.49      3.91 o
  -2   9   9        3.14        3.04      0.50 o
  -1   9   9        7.26        9.46      0.75 o
   0   9   9        0.71        0.54      0.51 o
   1   9   9        8.36        7.64      0.76 o
   2   9   9        3.01        2.23      0.71 o
   3   9   9       10.23        8.98      0.98 o
   4   9   9        4.41        3.76      1.04 o
  -4  10   9        5.24        6.20      0.94 o
  -3  10   9       19.43       22.63      1.24 o
  -2  10   9        2.89        6.09      0.66 o
  -1  10   9        3.96        2.78      0.61 o
   0  10   9        0.03       -0.64      0.64 o
   1  10   9        0.76        1.12      0.68 o
   2  10   9        0.58        0.53      0.91 o
   3  10   9        0.98        0.89      1.00 o
  -3  11   9        6.22        7.24      0.95 o
  -2  11   9        3.29        3.70      0.69 o
  -1  11   9       25.49       27.49      1.23 o
   0  11   9        1.42        3.02      0.78 o
   1  11   9       12.85       10.15      1.04 o
   2  11   9        3.76        5.31      0.93 o
  -8   0  10       13.83       10.91      1.97 o
  -7   0  10      113.41       97.69      4.24 o
  -6   0  10      318.22      307.04      8.78 o
  -5   0  10        2.07        0.45      0.73 o
  -4   0  10      174.30      172.19      6.42 o
  -3   0  10       94.94      107.96      2.58 o
  -2   0  10      398.87      374.73      7.92 o
  -1   0  10      405.81      382.83      5.43 o
   0   0  10       31.46       33.60      1.11 o
   1   0  10       51.29       56.45      1.24 o
   2   0  10      298.33      279.53      5.95 o
   3   0  10       17.77       18.04      0.88 o
   4   0  10       41.88       40.40      1.61 o
   5   0  10       90.30       76.12      4.30 o
   6   0  10       29.78       27.67      1.51 o
   7   0  10        3.95        2.73      1.18 o
  -8   1  10       10.43       13.95      3.33 o
  -7   1  10       49.72       49.12      1.85 o
  -6   1  10       17.70       18.23      1.19 o
  -5   1  10        0.54        0.76      0.93 o
  -4   1  10       11.33       12.38      1.10 o
  -3   1  10       17.02       15.41      0.61 o
  -2   1  10        1.21        0.70      0.29 o
  -1   1  10        1.01        0.52      0.26 o
   0   1  10      101.04       93.54      1.20 o
   1   1  10        7.18        5.23      0.39 o
   2   1  10       70.11       69.35      1.01 o
   3   1  10      144.95      134.82      1.77 o
   4   1  10      117.06      105.55      1.80 o
   5   1  10        5.74        4.93      0.61 o
   6   1  10        1.95        2.12      0.58 o
   7   1  10       10.36       10.05      1.08 o
  -8   2  10        2.45        4.32      1.07 o
  -7   2  10       16.15       17.59      1.24 o
  -6   2  10       30.92       33.47      1.64 o
  -5   2  10        6.67        6.60      1.23 o
  -4   2  10      113.21      107.82      2.28 o
  -3   2  10      143.90      143.49      2.93 o
  -2   2  10      101.06       93.64      1.64 o
  -1   2  10        1.39        0.27      0.33 o
   0   2  10       47.14       39.14      0.74 o
   1   2  10        0.44        1.73      0.28 o
   2   2  10        8.05        7.20      0.42 o
   3   2  10        1.95        1.18      0.40 o
   4   2  10       68.33       69.30      1.45 o
   5   2  10        9.96        9.49      0.72 o
   6   2  10        2.14        2.79      0.67 o
   7   2  10       13.76       13.43      1.15 o
  -8   3  10       23.46       21.64      1.71 o
  -7   3  10       29.21       29.75      2.01 o
  -6   3  10       39.14       31.76      1.52 o
  -5   3  10      114.79      108.37      2.44 o
  -4   3  10        0.95        1.44      0.50 o
  -3   3  10       24.12       22.11      1.05 o
  -2   3  10       20.63       17.54      0.80 o
  -1   3  10        5.82        7.39      0.36 o
   0   3  10      469.58      466.10      4.36 o
   1   3  10        0.94        0.15      0.36 o
   2   3  10        1.74        5.02      0.43 o
   3   3  10      441.74      412.35      4.30 o
   4   3  10       29.66       17.76      0.86 o
   5   3  10       19.31       19.82      1.14 o
   6   3  10        4.72        4.65      0.74 o
   7   3  10        0.14       -0.19      0.79 o
  -8   4  10       17.41       20.07      1.66 o
  -7   4  10       18.45       17.68      1.54 o
  -6   4  10        6.93        7.53      0.95 o
  -5   4  10        9.10        9.94      1.24 o
  -4   4  10        7.10        8.15      0.69 o
  -3   4  10       59.75       57.79      1.31 o
  -2   4  10       24.90       24.20      1.10 o
  -1   4  10       25.23       18.58      1.17 o
   0   4  10       15.82       15.19      1.01 o
   1   4  10       98.70       96.56      2.34 o
   2   4  10       89.02       80.58      1.71 o
   3   4  10        0.07        0.42      0.60 o
   4   4  10        6.41        5.12      0.74 o
   5   4  10       23.10       24.46      0.97 o
   6   4  10        0.12        0.64      0.63 o
  -7   5  10        2.92        3.26      1.07 o
  -6   5  10        1.32        1.40      0.71 o
  -5   5  10      111.79      102.98      2.46 o
  -4   5  10        8.57        7.06      0.67 o
  -3   5  10        9.85        7.14      0.54 o
  -2   5  10        2.52        5.50      2.05 o
  -1   5  10        1.14        0.37      0.51 o
   0   5  10      205.04      201.10      3.25 o
   1   5  10        0.02       -0.38      0.38 o
   2   5  10      123.33      126.85      3.59 o
   3   5  10        0.28       -0.60      0.60 o
   4   5  10        1.01        3.64      1.21 o
   5   5  10        0.00       -0.89      0.89 o
   6   5  10        2.77        2.79      0.99 o
  -7   6  10        5.92       10.15      1.31 o
  -6   6  10        2.47        2.68      0.78 o
  -5   6  10        1.81        2.75      0.71 o
  -4   6  10        7.02        6.05      0.77 o
  -3   6  10       58.46       59.74      1.39 o
  -2   6  10       95.03       87.54      1.82 o
  -1   6  10       67.24       63.84      1.68 o
   0   6  10        0.00       -0.10      0.35 o
   1   6  10        6.46        9.23      0.64 o
   2   6  10       14.65       16.54      1.76 o
   3   6  10       55.67       55.47      2.11 o
   4   6  10       30.11       27.69      1.70 o
   5   6  10        4.93        5.39      1.12 o
   6   6  10        4.10        3.50      1.04 o
  -6   7  10        5.18        6.68      1.09 o
  -5   7  10        4.48        5.38      0.82 o
  -4   7  10       13.39       15.06      1.01 o
  -3   7  10        2.10        2.14      0.59 o
  -2   7  10        1.76        2.08      0.40 o
  -1   7  10        3.52        4.46      0.59 o
   0   7  10       58.84       58.32      1.37 o
   1   7  10      153.82      153.67      2.54 o
   2   7  10       46.95       45.41      1.41 o
   3   7  10        3.60        2.36      0.84 o
   4   7  10        2.55        3.20      0.95 o
   5   7  10        3.29        2.65      1.44 o
  -6   8  10        1.04        0.91      1.44 o
  -5   8  10        2.61        2.31      0.95 o
  -4   8  10        2.19        1.80      0.68 o
  -3   8  10        0.20        0.08      0.57 o
  -2   8  10       45.58       44.49      1.16 o
  -1   8  10       70.52       72.12      1.58 o
   0   8  10        0.06       -0.45      0.45 o
   1   8  10       58.18       64.67      1.65 o
   2   8  10       46.67       46.08      1.49 o
   3   8  10        0.67        0.15      0.91 o
   4   8  10       11.66       10.98      1.44 o
  -5   9  10       11.45       12.72      1.82 o
  -4   9  10        5.92        4.19      0.95 o
  -3   9  10        6.89        8.13      1.59 o
  -2   9  10        4.33        4.74      0.60 o
  -1   9  10        5.17        4.32      0.66 o
   0   9  10        3.33        3.59      0.77 o
   1   9  10       26.69       28.68      1.20 o
   2   9  10        1.53       -0.02      0.91 o
   3   9  10        4.22        4.33      1.21 o
   4   9  10        0.08       -0.20      0.95 o
  -4  10  10       10.06        9.06      1.74 o
  -3  10  10        0.84        2.42      2.04 o
  -2  10  10       22.67       23.19      1.59 o
  -1  10  10       69.02       78.19      2.07 o
   0  10  10        0.23        0.59      0.72 o
   1  10  10        0.40        0.61      0.66 o
   2  10  10        3.40        2.73      0.95 o
  -1  11  10       12.89       15.78      1.28 o
  -8   1  11        1.25        1.59      1.29 o
  -7   1  11       10.95       11.67      1.36 o
  -6   1  11       27.02       30.56      1.44 o
  -5   1  11       43.29       36.05      1.30 o
  -4   1  11       68.33       64.91      1.57 o
  -3   1  11      143.31      141.45      2.47 o
  -2   1  11      206.62      209.26      2.35 o
  -1   1  11      129.17      129.38      1.60 o
   0   1  11       89.58       80.56      1.25 o
   1   1  11       16.02       15.62      0.56 o
   2   1  11      129.58      120.36      1.48 o
   3   1  11       10.78       13.12      0.63 o
   4   1  11       29.36       29.30      1.01 o
   5   1  11       10.30        8.91      0.72 o
   6   1  11        1.21        0.30      0.77 o
  -8   2  11        0.09       -0.86      0.86 o
  -7   2  11        9.10        9.59      1.36 o
  -6   2  11       17.34       18.18      1.21 o
  -5   2  11       36.50       37.35      1.45 o
  -4   2  11      167.41      152.25      3.41 o
  -3   2  11       15.17       14.25      0.71 o
  -2   2  11       49.87       51.12      1.12 o
  -1   2  11        8.87        8.24      0.69 o
   0   2  11      631.86      615.71      5.84 o
   1   2  11      337.16      319.52      3.43 o
   2   2  11      125.80      125.65      1.60 o
   3   2  11       21.91       23.37      0.78 o
   4   2  11       30.55       29.07      1.03 o
   5   2  11        4.21        4.96      0.67 o
   6   2  11        1.29        1.86      0.74 o
  -8   3  11       16.57       17.40      1.55 o
  -7   3  11        3.57        1.09      0.91 o
  -6   3  11        3.73        1.45      0.75 o
  -5   3  11        5.38        9.21      0.96 o
  -4   3  11       16.90       15.13      0.80 o
  -3   3  11       26.70       25.93      0.98 o
  -2   3  11       23.02       20.36      0.74 o
  -1   3  11       65.05       60.46      1.16 o
   0   3  11       91.22       94.32      1.54 o
   1   3  11       52.17       48.84      1.20 o
   2   3  11       29.61       31.83      1.04 o
   3   3  11       23.72       20.91      0.80 o
   4   3  11        0.80        0.94      0.48 o
   5   3  11        2.92        1.33      0.58 o
   6   3  11        0.23        0.31      0.72 o
  -7   4  11       25.85       32.97      1.92 o
  -6   4  11       14.07        8.95      1.00 o
  -5   4  11       38.15       37.29      1.61 o
  -4   4  11      266.77      275.57      3.81 o
  -3   4  11        7.93        7.79      0.61 o
  -2   4  11        0.01        0.17      0.36 o
  -1   4  11       15.21       12.77      0.81 o
   0   4  11       10.59       12.73      0.61 o
   1   4  11      185.78      155.64      3.08 o
   2   4  11        0.38        0.04      0.47 o
   3   4  11        1.72        4.86      0.69 o
   4   4  11        4.83        3.46      0.73 o
   5   4  11       16.60       14.94      1.07 o
   6   4  11       25.11       28.85      2.01 o
  -7   5  11        0.46        0.62      0.95 o
  -6   5  11        0.47        0.75      0.80 o
  -5   5  11        5.89        7.45      0.91 o
  -4   5  11       37.09       37.98      1.43 o
  -3   5  11        7.14        6.85      0.62 o
  -2   5  11        3.36        3.90      0.70 o
  -1   5  11        9.84        9.11      1.08 o
   0   5  11      105.85       91.00      1.92 o
   1   5  11        5.20        4.93      0.55 o
   2   5  11        5.68        4.57      0.65 o
   3   5  11       65.33       59.71      1.84 o
   4   5  11        0.19        0.32      0.80 o
   5   5  11        3.11        0.53      0.75 o
   6   5  11        6.09        5.26      1.10 o
  -7   6  11        0.27        0.26      0.91 o
  -6   6  11        0.66        0.00      1.06 o
  -5   6  11       12.48       13.13      1.02 o
  -4   6  11       71.17       72.81      1.96 o
  -3   6  11        5.21        6.00      0.57 o
  -2   6  11       32.93       32.93      1.48 o
  -1   6  11       81.24       75.62      2.15 o
   0   6  11       11.29       13.25      1.04 o
   1   6  11       13.87       11.64      0.73 o
   2   6  11        1.37        1.15      0.55 o
   3   6  11        1.58        1.23      1.06 o
   4   6  11       30.02       32.84      1.81 o
   5   6  11        0.60       -0.15      0.80 o
  -6   7  11        0.71        1.95      0.95 o
  -5   7  11        5.47        4.07      0.89 o
  -4   7  11        9.41        7.81      1.16 o
  -3   7  11       26.84       29.29      1.19 o
  -2   7  11      120.25      117.10      2.22 o
  -1   7  11       41.22       41.31      2.13 o
   0   7  11       10.29       13.90      1.11 o
   1   7  11        0.02       -0.01      0.52 o
   2   7  11        0.80        1.48      0.64 o
   3   7  11       14.87       13.79      1.23 o
   4   7  11        5.28        3.35      1.06 o
  -5   8  11        3.66        2.20      0.89 o
  -4   8  11       11.96       11.91      1.51 o
  -3   8  11        0.65        1.18      0.68 o
  -2   8  11        9.35       10.87      1.04 o
  -1   8  11        2.42        1.83      0.52 o
   0   8  11       17.83       20.26      1.78 o
   1   8  11        5.30        6.05      0.80 o
   2   8  11        9.10       17.85      1.10 o
   3   8  11        6.93        7.83      1.12 o
   4   8  11        5.05        4.05      1.12 o
  -4   9  11       26.45       31.85      1.71 o
  -3   9  11        2.39        1.33      1.74 o
  -2   9  11       67.45       67.53      3.64 o
  -1   9  11        9.63       11.21      1.29 o
   0   9  11        0.13       -0.68      0.68 o
   1   9  11        0.37        0.32      1.21 o
   2   9  11        2.74        2.12      1.29 o
   3   9  11       14.15       15.95      1.42 o
  -2  10  11        0.04        0.74      0.78 o
  -1  10  11        0.01       -0.45      1.14 o
   0  10  11        5.32        5.04      1.06 o
   1  10  11       16.49       16.69      1.59 o
  -7   0  12       40.21       45.74      3.03 o
  -6   0  12       10.19       11.87      1.34 o
  -5   0  12       40.36       36.92      1.93 o
  -4   0  12       23.81       18.94      2.57 o
  -3   0  12      102.23       94.57      3.64 o
  -2   0  12      108.29      100.42      2.25 o
  -1   0  12      318.77      299.41      4.65 o
   0   0  12       15.56       18.65      1.02 o
   1   0  12       76.84       74.44      1.55 o
   2   0  12       21.49       21.15      0.94 o
   3   0  12        0.66       -0.61      0.61 o
   4   0  12        2.97        3.41      0.78 o
   5   0  12        6.30        7.45      1.18 o
   6   0  12       38.99       41.80      2.30 o
  -7   1  12        0.85        1.00      1.06 o
  -6   1  12        4.83        3.54      0.72 o
  -5   1  12        4.62        4.45      0.68 o
  -4   1  12        0.00       -0.39      0.50 o
  -3   1  12       61.36       57.61      1.42 o
  -2   1  12       20.56       18.42      1.01 o
  -1   1  12      355.62      354.42      3.78 o
   0   1  12       38.93       36.56      0.96 o
   1   1  12        1.80        0.28      0.34 o
   2   1  12       59.08       53.14      0.96 o
   3   1  12       21.25       21.79      0.75 o
   4   1  12        0.35        0.23      0.48 o
   5   1  12        0.06       -0.11      0.61 o
   6   1  12        8.63        7.75      0.94 o
  -7   2  12        1.16        1.52      0.91 o
  -6   2  12        0.22        1.37      0.86 o
  -5   2  12       17.34       19.89      1.13 o
  -4   2  12        0.79        1.40      0.54 o
  -3   2  12       95.92       98.58      1.73 o
  -2   2  12        8.38        9.29      0.66 o
  -1   2  12       99.92       94.96      1.62 o
   0   2  12       22.36       26.89      0.86 o
   1   2  12       73.23       68.56      1.37 o
   2   2  12        0.11        0.06      0.37 o
   3   2  12        2.79        1.77      0.45 o
   4   2  12       15.06       17.07      0.93 o
   5   2  12        0.03        0.42      0.65 o
   6   2  12       12.40       16.65      1.31 o
  -7   3  12        0.01        0.08      0.86 o
  -6   3  12        0.66        0.20      1.44 o
  -5   3  12       70.52       68.62      2.00 o
  -4   3  12        0.10       -0.46      0.46 o
  -3   3  12       15.28       15.06      0.84 o
  -2   3  12       63.24       62.56      1.30 o
  -1   3  12      203.91      189.81      2.70 o
   0   3  12      466.29      439.12      4.84 o
   1   3  12       17.55       13.93      0.79 o
   2   3  12        3.95        4.37      0.55 o
   3   3  12       41.07       35.05      1.00 o
   4   3  12        4.17        9.33      0.78 o
   5   3  12        0.02       -0.10      0.59 o
   6   3  12        6.79        6.10      0.94 o
  -7   4  12        3.56        5.49      1.16 o
  -6   4  12        0.63       -0.75      0.75 o
  -5   4  12       13.86       14.69      1.04 o
  -4   4  12        2.27        4.18      0.74 o
  -3   4  12       38.12       41.51      1.21 o
  -2   4  12       24.10       22.36      0.90 o
  -1   4  12        1.28        1.42      0.35 o
   0   4  12       50.32       58.13      1.50 o
   1   4  12       18.10       22.50      1.07 o
   2   4  12        1.26        0.92      0.55 o
   3   4  12        0.23        0.30      0.54 o
   4   4  12       36.33       40.35      1.67 o
   5   4  12        2.77        4.36      0.93 o
  -6   5  12       10.60        9.99      1.20 o
  -5   5  12       47.74       49.70      1.75 o
  -4   5  12        3.53        4.30      1.23 o
  -3   5  12        0.00       -0.44      0.44 o
  -2   5  12       24.84       26.04      1.82 o
  -1   5  12       19.94       23.70      1.09 o
   0   5  12      110.63      104.83      2.64 o
   1   5  12        1.19       -0.08      0.47 o
   2   5  12       17.19       18.12      0.98 o
   3   5  12        5.19        4.85      0.95 o
   4   5  12       14.98       19.65      1.53 o
   5   5  12        1.81        1.68      0.87 o
  -6   6  12       14.90       17.17      1.42 o
  -5   6  12        0.43       -0.73      0.73 o
  -4   6  12        7.42        6.55      1.22 o
  -3   6  12       35.51       37.28      1.17 o
  -2   6  12        5.63        5.49      0.87 o
  -1   6  12        0.51        0.29      0.64 o
   0   6  12        0.23        0.03      0.67 o
   1   6  12        0.00        0.16      0.45 o
   2   6  12       12.02       13.08      0.99 o
   3   6  12       18.51       25.16      1.56 o
   4   6  12        0.20       -0.32      0.91 o
  -5   7  12        7.78        8.49      1.09 o
  -4   7  12        0.15        0.13      0.66 o
  -3   7  12       19.00       17.90      1.15 o
  -2   7  12       19.69       17.92      1.24 o
  -1   7  12       19.01       18.64      1.42 o
   0   7  12        0.13        1.09      0.78 o
   1   7  12        2.43        3.66      0.75 o
   2   7  12        0.83        1.71      0.69 o
   3   7  12       17.73       24.72      1.64 o
   4   7  12        0.93        1.95      1.06 o
  -4   8  12        3.77        6.61      1.01 o
  -3   8  12       40.07       36.60      1.56 o
  -2   8  12        2.37        0.98      0.96 o
  -1   8  12       39.82       44.77      2.25 o
   0   8  12        7.73        9.39      1.82 o
   1   8  12       17.70       19.00      2.50 o
   2   8  12       11.33       12.88      1.23 o
   3   8  12        5.51        5.43      1.16 o
  -3   9  12        1.30       -1.36      1.36 o
  -2   9  12       12.38       11.36      1.97 o
  -1   9  12       10.80        9.85      2.12 o
   0   9  12       31.09       31.96      3.03 o
   1   9  12        0.48        0.85      1.14 o
  -7   1  13        0.23        0.76      0.86 o
  -6   1  13        0.55       -0.80      0.80 o
  -5   1  13       21.71       17.83      1.04 o
  -4   1  13       70.96       75.71      1.77 o
  -3   1  13        0.03       -0.42      0.42 o
  -2   1  13       10.74       10.99      0.68 o
  -1   1  13       46.20       45.47      1.10 o
   0   1  13        5.76        5.37      0.51 o
   1   1  13        0.05        0.01      0.30 o
   2   1  13       37.19       41.79      0.96 o
   3   1  13        1.01        3.72      0.58 o
   4   1  13        0.56        0.41      0.60 o
   5   1  13        8.79        8.23      1.03 o
  -7   2  13        0.06       -0.52      1.14 o
  -6   2  13        9.28        7.00      1.07 o
  -5   2  13       32.30       35.88      1.35 o
  -4   2  13       89.83       81.98      1.84 o
  -3   2  13      104.76      105.93      1.86 o
  -2   2  13       60.53       50.81      1.21 o
  -1   2  13        1.33        1.52      0.45 o
   0   2  13       74.72       72.49      1.34 o
   1   2  13       32.09       25.17      0.96 o
   2   2  13       20.00       23.73      0.89 o
   3   2  13        0.61        1.38      0.54 o
   4   2  13        0.61        0.91      0.61 o
   5   2  13        8.72       10.33      0.96 o
  -6   3  13       15.21       17.75      2.50 o
  -5   3  13        0.02        0.34      0.66 o
  -4   3  13        0.60        1.06      0.55 o
  -3   3  13       20.10       19.68      0.88 o
  -2   3  13       12.48       13.36      0.68 o
  -1   3  13       18.28       16.44      0.73 o
   0   3  13        6.06        8.05      0.58 o
   1   3  13        9.01        6.76      0.65 o
   2   3  13        0.06        0.45      0.50 o
   3   3  13       16.08       21.92      1.06 o
   4   3  13        0.00       -0.30      0.70 o
   5   3  13       19.02       22.52      1.48 o
  -6   4  13        0.41        0.79      1.59 o
  -5   4  13        2.93        1.38      0.80 o
  -4   4  13       13.66       14.41      0.99 o
  -3   4  13       12.02       10.64      0.69 o
  -2   4  13        2.56        2.73      0.44 o
  -1   4  13      112.60      109.08      2.14 o
   0   4  13       44.80       39.89      1.16 o
   1   4  13        1.92        3.46      0.61 o
   2   4  13        7.45       11.60      0.94 o
   3   4  13        0.80        3.08      0.78 o
   4   4  13        1.63        0.47      0.73 o
  -6   5  13        0.29        0.69      1.36 o
  -5   5  13        0.01        1.00      1.06 o
  -4   5  13        0.05       -0.30      0.62 o
  -3   5  13        8.00        7.62      0.65 o
  -2   5  13        2.47        2.72      0.65 o
  -1   5  13       31.38       28.30      2.18 o
   0   5  13        9.96        7.42      0.59 o
   1   5  13       13.35       10.32      1.36 o
   2   5  13        9.21        9.09      0.88 o
   3   5  13       12.16       10.96      1.20 o
   4   5  13        0.38       -0.23      0.75 o
  -5   6  13        0.04       -0.33      0.69 o
  -4   6  13        2.58        2.23      0.78 o
  -3   6  13       16.19       16.81      2.12 o
  -2   6  13       28.33       30.05      1.54 o
  -1   6  13       15.08       16.82      1.25 o
   0   6  13        0.48        0.63      0.73 o
   1   6  13       19.05       20.55      1.52 o
   2   6  13        5.04        9.12      0.93 o
   3   6  13       22.61       26.41      1.75 o
  -4   7  13        0.29        0.40      1.29 o
  -3   7  13        7.08        7.42      1.67 o
  -2   7  13       43.50       48.67      2.30 o
  -1   7  13        0.37       -0.86      0.86 o
   0   7  13        5.65        6.66      1.67 o
   1   7  13        1.53        0.61      0.76 o
   2   7  13        3.06        3.60      0.89 o
   3   7  13       13.43       19.92      2.95 o
  -3   8  13        9.11        8.63      1.97 o
  -2   8  13       17.06       19.39      2.42 o
  -1   8  13        9.70       11.06      2.12 o
   0   8  13       31.75       38.32      3.33 o
   1   8  13       27.11       29.99      2.88 o
  -6   0  14        6.04        3.03      1.36 o
  -5   0  14      205.97      211.73      4.99 o
  -4   0  14        6.35        6.30      1.01 o
  -3   0  14        0.96        1.94      0.76 o
  -2   0  14      118.71      115.86      4.50 o
  -1   0  14       58.34       55.88      1.78 o
   0   0  14       42.54       40.65      1.55 o
   1   0  14       50.22       52.51      1.41 o
   2   0  14        0.30       -0.01      0.69 o
   3   0  14        3.51       10.36      1.12 o
   4   0  14       90.15      103.13      3.27 o
  -6   1  14       10.35        9.44      1.36 o
  -5   1  14       10.71       10.54      0.99 o
  -4   1  14        8.67       10.66      0.84 o
  -3   1  14        9.07       11.01      0.70 o
  -2   1  14       36.67       33.64      1.08 o
  -1   1  14        7.19        7.47      0.59 o
   0   1  14        8.59        8.00      0.59 o
   1   1  14        0.57        0.05      0.41 o
   2   1  14        0.92        0.35      0.52 o
   3   1  14        0.69        0.53      0.56 o
   4   1  14        0.13        0.04      0.61 o
  -6   2  14        0.09       -0.53      0.86 o
  -5   2  14       76.81       81.85      2.21 o
  -4   2  14        4.59        4.38      0.68 o
  -3   2  14        8.27       10.27      0.72 o
  -2   2  14       39.98       40.72      1.16 o
  -1   2  14       35.32       34.56      1.06 o
   0   2  14        1.47        1.95      0.76 o
   1   2  14       18.29       23.55      1.14 o
   2   2  14       17.48       18.13      0.92 o
   3   2  14        0.23       -0.58      0.58 o
   4   2  14        4.19        4.49      0.87 o
  -6   3  14        0.84       -0.42      0.80 o
  -5   3  14       15.82       14.36      1.08 o
  -4   3  14       13.88       14.12      1.75 o
  -3   3  14       18.72       17.44      0.91 o
  -2   3  14        2.40        1.50      0.43 o
  -1   3  14       25.92       24.62      0.86 o
   0   3  14        0.03       -0.48      0.48 o
   1   3  14        5.55       11.13      0.86 o
   2   3  14        0.54        0.27      0.67 o
   3   3  14        0.18       -0.55      0.64 o
   4   3  14       12.34       15.95      1.85 o
  -5   4  14        1.59        3.31      0.84 o
  -4   4  14        2.83        2.17      0.66 o
  -3   4  14       25.06       29.33      1.17 o
  -2   4  14        0.11        0.12      0.41 o
  -1   4  14        0.11        0.61      0.46 o
   0   4  14        0.26       -0.01      0.43 o
   1   4  14       26.87       29.46      1.30 o
   2   4  14        0.47       -0.05      0.67 o
   3   4  14        3.57        3.43      0.87 o
  -5   5  14        1.14        3.79      0.84 o
  -4   5  14        0.63        0.70      0.98 o
  -3   5  14        0.11        0.15      0.49 o
  -2   5  14       21.23       22.78      1.51 o
  -1   5  14        1.39        2.52      0.84 o
   0   5  14       15.51       14.66      1.97 o
   1   5  14        4.88        4.34      0.77 o
   2   5  14       15.67       17.92      1.18 o
   3   5  14        0.73        1.01      0.95 o
  -4   6  14        2.42        1.15      0.73 o
  -3   6  14        0.16        0.61      1.21 o
  -2   6  14       12.02       14.40      1.50 o
  -1   6  14       17.26       16.67      2.27 o
   0   6  14        0.95        2.27      1.51 o
   1   6  14        3.12        2.12      1.21 o
   2   6  14       25.78       34.69      2.88 o
  -3   7  14        1.33        3.33      1.51 o
  -2   7  14        6.15        6.06      1.82 o
  -1   7  14        6.93        9.09      1.97 o
   0   7  14       40.82       43.17      3.33 o
   1   7  14       13.03       16.21      2.42 o
  -5   1  15        9.24        8.90      1.29 o
  -4   1  15       24.63       29.13      1.44 o
  -3   1  15        3.85        3.22      0.64 o
  -2   1  15        5.15        4.57      0.58 o
  -1   1  15        9.39        8.94      0.64 o
   0   1  15        1.64        1.25      0.51 o
   1   1  15        7.36        7.30      0.93 o
   2   1  15       12.96       17.75      1.08 o
   3   1  15       28.10       41.44      1.72 o
  -5   2  15        0.31        0.34      0.80 o
  -4   2  15       38.03       40.06      1.55 o
  -3   2  15       33.74       34.91      1.16 o
  -2   2  15        1.61        1.95      0.54 o
  -1   2  15        3.97        5.86      0.70 o
   0   2  15       12.94       13.80      1.68 o
   1   2  15        3.45        2.08      0.67 o
   2   2  15        7.19        8.81      1.17 o
   3   2  15       12.52       15.90      1.36 o
  -5   3  15        0.00       -0.69      0.69 o
  -4   3  15        0.00       -0.17      0.78 o
  -3   3  15        4.60        6.25      0.70 o
  -2   3  15        2.35        4.76      0.60 o
  -1   3  15        0.27       -0.21      0.52 o
   0   3  15        4.20        5.23      0.75 o
   1   3  15       14.29       15.11      1.02 o
   2   3  15        5.62        8.18      1.07 o
   3   3  15        0.28        0.29      0.73 o
  -4   4  15        0.46        0.56      0.64 o
  -3   4  15        0.81        0.54      0.58 o
  -2   4  15        1.35        1.82      0.95 o
  -1   4  15        3.13        2.59      0.65 o
   0   4  15        0.23        0.55      0.58 o
   1   4  15        1.75        1.51      0.66 o
   2   4  15        5.78        6.36      0.91 o
  -3   5  15        3.53        4.39      1.51 o
  -2   5  15        7.29        8.76      1.29 o
  -1   5  15        0.01       -1.06      1.06 o
   0   5  15        2.48        1.36      1.36 o
   1   5  15        0.43       -0.24      0.76 o
  -2   6  15        0.26       -0.30      1.21 o
  -1   6  15       11.42       12.12      1.97 o
   0   6  15        3.32        4.24      1.67 o
  -4   0  16        5.50        8.03      1.51 o
  -3   0  16        0.84        1.37      0.87 o
  -2   0  16        6.71        6.25      1.21 o
  -1   0  16       11.07       13.58      3.33 o
   0   0  16       46.30       53.47      2.88 o
   1   0  16        2.52        4.24      1.36 o
   2   0  16        0.34        2.27      1.36 o
  -4   1  16        0.82        1.06      0.75 o
  -3   1  16        0.81        0.95      0.62 o
  -2   1  16        4.13        5.37      0.68 o
  -1   1  16        6.39        7.62      0.84 o
   0   1  16        1.29        2.93      0.80 o
   1   1  16        0.91        2.20      0.84 o
   2   1  16        1.58        2.77      0.91 o
  -4   2  16       10.07       11.90      1.44 o
  -3   2  16        3.23        3.75      0.67 o
  -2   2  16       19.74       23.65      1.22 o
  -1   2  16        0.64        1.17      0.64 o
   0   2  16        1.11        0.87      1.05 o
   1   2  16        2.99        2.49      0.73 o
  -3   3  16        1.73        4.39      1.44 o
  -2   3  16        8.73       11.16      1.74 o
  -1   3  16        0.01        0.34      0.59 o
   0   3  16        0.08       -0.62      0.62 o
   1   3  16        5.57        7.56      1.51 o
  -2   4  16        7.25        6.21      1.51 o
  -1   4  16        5.19        3.33      1.36 o
   0   4  16       15.25       16.51      2.12 o
 
